# Supplementary material for: Comparative Transcriptome Analysis Revealed Genes Involved in Sexual and Polyploid Growth Dimorphisms in Loach (Misgurnus anguillicaudatus)
Source: Biology (Basel). 2021 Sep 18;10(9):935. doi: 10.3390/biology10090935 (PMC8468957; doi:10.3390/biology10090935)
Supplement: Supplementary file 1 [file biology-10-00935-s001.zip › Supplementary Tables-20210916.xlsx]

## Sheet: Supplemental information
Comparative transcriptome analysis revealed genes involved in sexual and polyploid growth dimorphisms in loach (Misgurnus anguillicaudatus) Lifei Luo 1,2, Zisheng Xu 1,2, Eman Abdelwareth Baioumy Elsayed Elgazzar 1,2, Hang Du 1,2, Danyang Li 3, Xiaoyun Zhou 1,2,3*, Zexia Gao 1,2,3* 1 Key Lab of Freshwater Animal Breeding, Ministry of Agriculture/Key Lab of Agricultural Animal Genetics, Breeding a…
Supplementary Table 1 Primers sequences used in qPCR experiments.
Supplementary Table 2 Information and quality of RNA-seq.
Supplementary Table 3 Assembly statistics of the transcriptome data.
Supplementary Table 4 Assembly length distribution.
Supplementary Table 5 Top six enriched GO terms for the DEGs.
Supplementary Table 6 Significantly enriched GO annotations for DEGs between diploid female and male gonads.
Supplementary Table 7 Top six enriched KEGG terms for the DEGs.
Supplementary Table 8 Significantly enriched GO annotations for DEGs between tetraploid female and male gonads.
Supplementary Table 9 KEGG enrichment results of common DEGs in gonads.

## Sheet: Table 1
	Supplementary Table 1. Primers sequences used in qPCR experiments
	Primer name	Sequences (5’→3’)	PCR Efficiency (%)	R2
	pgk-qF	CCCGTGGCTGCAGAACTCAA	99	0.998
	pgk-qR	CAGGGAGGCGCGGAAAGAAT
	gpi-qF	GCAGGTTCGAGCAGACACCA	95	0.997
	gpi-qR	TTGCCAGCTCCACCAGCATC
	ldh-qF	CTGAGCGGTTTGCCCAGGAA	101	0.996
	ldh-qR	ACACGGGTACGCTGGAGTCT
	eno-qF	CGCCGATCTCGCCGGAAATA	96	0.995
	eno-qR	CACCCACATTGGTGGCGTCT
	erα-qF	GATGTCCCTGCTCACCAA	98	0.995
	erα-qR	CATTCTCCTTCGCTCCTAT
	erβ1-qF	TGAGGCGAGAACGGTGCAGTTAG	100	0.999
	erβ1-qR	CAGAAGGGACGAGGTGATGAGGG
	erβ2-qF	GGTGCATTTGTTGGAGTG	102	0.997
	erβ2-qR	TCTTAACCGAGATGTGC
	gh-qF	CTGCAACACTGTTTTCAGCCA	101	0.999
	gh-qR	TTGACTGATGATCCCTTGTGAAGT
	igf1-qF	GGAGAGGCATCGTAGAGCAG	99	0.996
	igf1-qR	GTCGTCTTTGAAACACCCGC
	igf2-qF	AGAGTGACATGTTACGCAGCTAT	100	0.998
	igf2-qR	AACCTCTGGGCATCCTTTCT
	igf1r-qF	GACCAGGATGAAGGCCACTC	96	0.993
	igf1r-qR	TCGTGGACAGAACCCATAGC
	igf2r-qF	CCTTTGTGTGGTACACGGCT	97	0.995
	igf2r-qR	TCCGGCATTGAGTACATCGC
	loach-β-actin-qF	CTCAATCCCAAAGCCAACAG	104	0.993
	loach-β-actin-qR	GGAAGAGCATAACCCTCGTAGA

## Sheet: Table 2
	Supplementary Table 2. Information and quality of RNA-seq
	Sample	Raw Reads	Clean reads	Clean bases	Q20(%)	Q30(%)	GC(%)
	T-M-1	55663072	51389070	7.71G	97.15	92.32	47.49
	T-M-2	43752276	40452414	6.07G	96.88	91.78	48.14
	T-M-3	58262486	54600828	8.19G	96.77	91.53	47.89
	T-L-1	51513626	48321402	7.25G	96.91	91.72	44.99
	T-L-2	53451016	49793192	7.47G	97.09	92.17	46.39
	T-L-3	46463698	43852774	6.58G	97.32	92.61	46.3
	T-B-1	57011632	53360678	8.00G	97.03	91.99	43.79
	T-B-2	52329554	49111530	7.37G	96.65	91.21	44.32
	T-B-3	49189320	46003924	6.90G	97	91.88	44.7
	T-G-1	49020606	45854700	6.88G	97.09	92.21	46.68
	T-G-2	60232132	56466952	8.47G	96.82	91.65	46.69
	T-G-3	48854592	45135816	6.77G	96.69	91.35	46.66
	T-M-4	57898034	54134546	8.12G	97.23	92.48	48
	T-M-5	58241502	53033420	7.96G	96.99	92	48.12
	T-M-6	51556686	47975160	7.20G	97.02	92.06	48.07
	T-L-4	43211132	40209534	6.03G	96.84	91.63	46.6
	T-L-5	57910806	53891768	8.08G	96.97	91.84	43.8
	T-L-6	49225604	44570318	6.69G	97.12	92.15	45.04
	T-B-4	55465238	51784550	7.77G	96.89	91.68	44.45
	T-B-5	47784460	44727138	6.71G	97.02	91.97	44.66
	T-B-6	52357444	48647986	7.30G	97.22	92.37	44.45
	T-G-4	48885844	45492798	6.82G	96.74	91.42	45.4
	T-G-5	52665304	49056606	7.36G	96.57	91.11	46.17
	T-G-6	56226944	52281872	7.84G	97.13	92.21	45.97
	D-M-1	57947708	55879092	8.38G	96.92	91.8	47.33
	D-M-2	55690086	53491110	8.02G	96.38	90.73	46.39
	D-M-3	66324712	61846304	9.28G	97.13	92.24	47.28
	D-L-1	58138334	56682726	8.50G	96.77	91.44	45
	D-L-2	54354574	50428528	7.56G	96.62	91.15	42.35
	D-L-3	52052568	47850652	7.18G	97.13	92.19	45.21
	D-B-1	55335508	53700148	8.06G	96.46	90.79	44.09
	D-B-2	68752362	64075102	9.61G	97.16	92.28	44.2
	D-B-3	49130138	45789792	6.87G	96.98	91.87	44.35
	D-G-1	56318006	54614934	8.19G	96.4	90.7	46.01
	D-G-2	50562430	47073634	7.06G	96.63	91.27	46.38
	D-G-3	63283518	58776502	8.82G	97.15	92.3	46.02
	D-M-4	76424464	71577278	10.74G	97.13	92.24	46.62
	D-M-5	59187982	55669086	8.35G	95.92	89.42	46.8
	D-M-6	65172704	60854396	9.13G	96.62	91.14	46.78
	D-L-4	63704586	59651580	8.95G	96.72	91.33	45.51
	D-L-5	52548386	49004026	7.35G	96.71	91.34	45.19
	D-L-6	45645952	41115300	6.17G	97.12	92.18	44.74
	D-B-4	62027998	58146472	8.72G	96.58	91.05	44.39
	D-B-5	64419878	60285298	9.04G	96.81	91.55	44.41
	D-B-6	55529032	51844804	7.78G	97.12	92.13	44.45
	D-G-4	48364530	45257770	6.79G	97.15	92.26	45.32
	D-G-5	55222048	51900198	7.79G	96.81	91.57	44.69
	D-G-6	53634604	49062980	7.36G	96.9	91.75	45.25
	Note: T-M-1/2/3, T-L-1/2/3, T-B-1/2/3, and T-G-1/2/3 represent three replicates of muscle, liver, brain, and gonad samples of tetraploid females, respectively, and T-M-4/5/6, T-L-4/5/6, T-B-4/5/6, and T-G-4/5/6 represent those of tetraploid males; D-M-1/2/3, D-L-1/2/3, D-B-1/2/3, and D-G-1/2/3 indicate three replicates of muscle, liver, brain, and gonad samples of diploid females, respectively; a…

## Sheet: Table 3
	Supplementary Table 3. Assembly statistics of the transcriptome data
	Transcript length interval	200-500 bp	500 bp-1 kbp	1 k-2 kbp	>2 kbp	Total
	Number of transcripts	371307	269766	155727	75345	872145
	Number of Genes	167495	115595	47809	20797	351696

## Sheet: Table 4
	Supplementary Table 4. Assembly length distribution
		Min Length	Mean Length	Median Length	Max Length	N50	N90	Total Nucleotides
	Transcripts	301	899	567	42939	1229	397	783821084
	Genes	301	791	518	42939	956	378	278182765

## Sheet: Table 5
	Supplementary Table 5. Top six enriched GO terms for the DEGs
	Group		Category		GO terms		Number of genes			Corrected P value
	D-B-F vs. D-B-M		molecular_function		oxygen binding		6			2.86e-09
			molecular_function		heme binding		6			0.029627
			molecular_function		tetrapyrrole binding		6			0.031621
	D-G-F vs. D-G-M		molecular_function		binding		10856			1.0908e-85
			molecular_function		protein binding		5215			6.1389e-53
			molecular_function		ion binding		5242			6.825e-52
			molecular_function		oxidoreductase activity, acting on a sulfur group of donors, NAD(P) as acceptor		247			1.1569e-45
			molecular_function		protein-disulfide reductase activity		247			1.1569e-45
			biological_process		cellular protein modification process		1669			3.2104e-41
	D-L-F vs. D-L-M		molecular_function		lipid transporter activity		6			0.00016829
			biological_process		lipid transport		7			0.010283
			biological_process		lipid localization		7			0.01576
			molecular_function		substrate-specific transporter activity		23			0.025013
	D-M-F vs. D-M-M		molecular_function		oxidoreductase activity, acting on the aldehyde or oxo group of donors, NAD or NADP as acceptor		7			6.3185e-07
			molecular_function		oxidoreductase activity, acting on the aldehyde or oxo group of donors		7			3.8038e-06
			molecular_function		phosphorylase activity		3			0.0047741
			molecular_function		glycogen phosphorylase activity		3			0.0047741
	T-G-F vs. T-G-M		molecular_function		oxidoreductase activity, acting on a sulfur group of donors, NAD(P) as acceptor		283			2.8398e-79
			molecular_function		protein-disulfide reductase activity		283			2.8398e-79
			molecular_function		nickel cation binding		330			9.3456e-76
			molecular_function		binding		9982			7.9354e-75
			molecular_function		ion binding		5014			5.2328e-72
			molecular_function		oxidoreductase activity, acting on a sulfur group of donors		348			1.8256e-63
	T-L-F vs. T-L-M		molecular_function		lipid transporter activity		27			1.7283e-46
			biological_process		lipid transport		27			4.4314e-32
			biological_process		lipid localization		27			1.1824e-30
			biological_process		macromolecule localization		30			2.55e-10
			biological_process		organic substance transport		31			1.5724e-09
			molecular_function		transporter activity		36			5.0785e-08
	T-M-F vs. T-M-M		biological_process		peptide cross-linking		3			0.037896
	T-B-F vs. D-B-F		biological_process		DNA integration		265			2.088e-49
			biological_process		DNA metabolic process		464			3.8877e-19
			molecular_function		oxidoreductase activity, acting on paired donors, with incorporation or reduction of molecular oxygen		64			0.00026717
			biological_process		nucleobase-containing compound metabolic process		892			0.0012196
			molecular_function		nucleic acid binding		675			0.0025796
			biological_process		nucleic acid metabolic process		774			0.0054111
	T-G-F vs. D-G-F		molecular_function		nickel cation binding		78			1.9411e-24
			molecular_function		nucleotide kinase activity		62			3.0979e-17
			molecular_function		adenylate kinase activity		59			3.0979e-17
			molecular_function		phosphotransferase activity, phosphate group as acceptor		60			6.5967e-16
			molecular_function		nucleobase-containing compound kinase activity		65			7.8629e-16
			molecular_function		cation binding		569			4.1978e-15
	T-L-F vs. D-L-F		biological_process		DNA integration		146			1.2697e-25
			molecular_function		lipid transporter activity		25			4.2379e-16
			biological_process		lipid transport		39			2.7215e-13
			biological_process		lipid localization		39			1.4007e-11
			biological_process		DNA metabolic process		248			3.9369e-11
			molecular_function		transition metal ion binding		241			2.1531e-06
	T-M-F vs. D-M-F		biological_process		DNA integration		119			1.1974e-18
			cellular_component		actin cytoskeleton		48			3.6513e-14
			molecular_function		motor activity		49			6.1856e-13
			cellular_component		cytoskeletal part		97			2.6487e-12
			cellular_component		myosin complex		35			2.676e-11
			biological_process		DNA metabolic process		214			2.0745e-10
	T-B-M vs. D-B-M		biological_process		DNA integration		250			2.6463e-32
			biological_process		DNA metabolic process		495			2.703e-12
			molecular_function		oxidoreductase activity, acting on paired donors, with incorporation or reduction of molecular oxygen		73			0.00027082
			molecular_function		oxidoreductase activity, acting on paired donors, with incorporation or reduction of molecular oxygen, 2-oxoglutarate as one donor, and incorporation of one atom each of oxygen into both donors		39			0.00050904
			molecular_function		cadmium ion binding		11			0.0086711
			molecular_function		transition metal ion binding		463			0.017348
	T-G-M vs. D-G-M		molecular_function		protein binding		2389			3.3078e-38
			molecular_function		binding		4520			5.6965e-22
			cellular_component		microtubule cytoskeleton		216			7.7048e-15
			cellular_component		cytoskeletal part		346			3.9897e-14
			biological_process		cell cycle process		240			5.5066e-14
			biological_process		cell cycle		320			2.1481e-13
	T-L-M vs. D-L-M		biological_process		DNA integration		201			2.4129e-22
			molecular_function		oxidoreductase activity, acting on paired donors, with incorporation or reduction of molecular oxygen		84			2.0333e-13
			molecular_function		heme binding		64			3.4214e-13
			molecular_function		tetrapyrrole binding		66			1.6496e-12
			molecular_function		iron ion binding		58			1.7009e-07
			biological_process		oxidation-reduction process		281			2.6197e-07
	T-M-M vs. D-M-M		cellular_component		actin cytoskeleton		125			3.1987e-29
			cellular_component		myosin complex		97			4.9501e-28
			molecular_function		motor activity		117			1.7192e-19
			molecular_function		catalytic activity		1966			6.0386e-15
			cellular_component		phosphopyruvate hydratase complex		24			1.0542e-14
			molecular_function		phosphopyruvate hydratase activity		24			1.0542e-14

## Sheet: Table 6
Supplementary Table 6. Significantly enriched GO annotations for DEGs between diploid female and male gonads
GO_accession	Description	Term_type	Over_represented_pValue	Corrected P value	DEG_item	DEG_list	Bg_item	Bg_list	Gene_names
GO:0006464	cellular protein modification process	biological_process	5.0488e-44	3.2104e-41	1669	17534	4151	66780	Cluster-1295.165136,Cluster-1295.108227,Cluster-1295.151172,Cluster-1295.95224,Cluster-1295.117160,Cluster-1295.168965,Cluster-1295.25223,Cluster-1295.177794,Cluster-1295.24667,Cluster-1295.12,Cluster-1295.157034,Cluster-1295.134000,Cluster-1295.140950,Cluster-1295.109615,Cluster-1295.138715,Cluster-1295.188414,Cluster-1295.44204,Cluster-1295.168555,Cluster-1295.102326,Cluster-1295.149291,Cluster…
GO:0036211	protein modification process	biological_process	5.0488e-44	3.2104e-41	1669	17534	4151	66780	Cluster-1295.171317,Cluster-1295.177248,Cluster-1295.126589,Cluster-1295.178589,Cluster-1295.32624,Cluster-1295.95192,Cluster-1295.175853,Cluster-1295.24659,Cluster-1295.33516,Cluster-1295.181177,Cluster-1295.118851,Cluster-1295.147334,Cluster-1295.110931,Cluster-1295.25007,Cluster-1295.203338,Cluster-1295.142024,Cluster-1295.80088,Cluster-1295.83595,Cluster-1295.125525,Cluster-1295.83068,Cluster…
GO:0043412	macromolecule modification	biological_process	6.4624e-40	3.2874e-37	1871	17534	4845	66780	Cluster-1295.163385,Cluster-1295.179773,Cluster-1295.137762,Cluster-1295.29962,Cluster-1295.91094,Cluster-1295.142158,Cluster-1295.190378,Cluster-1295.171475,Cluster-1295.124929,Cluster-1295.37694,Cluster-1295.145092,Cluster-1295.184566,Cluster-1295.128534,Cluster-1295.113727,Cluster-1295.181461,Cluster-1295.201976,Cluster-1295.79777,Cluster-1295.101691,Cluster-1295.128589,Cluster-1295.69738,Clus…
GO:0035556	intracellular signal transduction	biological_process	2.4539e-36	8.9163e-34	892	17534	2143	66780	Cluster-1295.125524,Cluster-1295.212554,Cluster-1295.96563,Cluster-1295.152116,Cluster-1295.148944,Cluster-1295.199894,Cluster-1295.27930,Cluster-1295.115638,Cluster-1295.152261,Cluster-1295.125723,Cluster-1295.170742,Cluster-1295.40301,Cluster-1295.189067,Cluster-1295.158896,Cluster-1295.111044,Cluster-1295.165971,Cluster-1295.176784,Cluster-1295.113498,Cluster-1295.93953,Cluster-1295.207306,Clu…
GO:0043170	macromolecule metabolic process	biological_process	1.0513e-32	2.9711e-30	6669	17534	21220	66780	Cluster-1295.118625,Cluster-1295.164068,Cluster-1295.183609,Cluster-1295.156931,Cluster-1295.74871,Cluster-1295.170827,Cluster-1295.180416,Cluster-1295.79913,Cluster-1295.142648,Cluster-1295.55042,Cluster-1295.190135,Cluster-1295.151030,Cluster-1295.108467,Cluster-1295.73614,Cluster-1295.89249,Cluster-1295.91147,Cluster-1295.170016,Cluster-1295.78825,Cluster-1295.27347,Cluster-1295.99755,Cluster-…
GO:0019538	protein metabolic process	biological_process	1.6083e-32	4.3061e-30	3097	17534	9119	66780	Cluster-1295.199729,Cluster-1295.154586,Cluster-1295.70085,Cluster-1295.177703,Cluster-1295.165743,Cluster-1295.16967,Cluster-1295.158708,Cluster-1295.157144,Cluster-1295.90212,Cluster-1295.176902,Cluster-1295.176221,Cluster-1295.137557,Cluster-1295.72542,Cluster-1295.153200,Cluster-1295.67870,Cluster-1295.161793,Cluster-1295.174468,Cluster-1295.138241,Cluster-1295.142957,Cluster-1295.9394,Cluste…
GO:0006281	DNA repair	biological_process	3.9921e-32	9.6704e-30	578	17534	1539	66780	Cluster-1295.125078,Cluster-1295.146794,Cluster-1295.103290,Cluster-1295.120324,Cluster-1295.236461,Cluster-1295.170521,Cluster-1295.140220,Cluster-1295.121126,Cluster-1295.80582,Cluster-1295.151650,Cluster-1295.96833,Cluster-1295.93107,Cluster-1295.117395,Cluster-1295.182130,Cluster-1295.38791,Cluster-1295.81097,Cluster-1295.76830,Cluster-1295.210220,Cluster-1295.141993,Cluster-1295.140935,Clust…
GO:0044267	cellular protein metabolic process	biological_process	4.2664e-32	9.865e-30	2361	17534	6786	66780	Cluster-1295.153938,Cluster-1295.158295,Cluster-1295.175069,Cluster-1295.77322,Cluster-1295.120540,Cluster-1295.138557,Cluster-1295.206565,Cluster-1295.152803,Cluster-1295.127391,Cluster-1295.124967,Cluster-1295.123085,Cluster-1295.82614,Cluster-1295.103755,Cluster-1295.94020,Cluster-1295.162351,Cluster-1295.224637,Cluster-1295.176851,Cluster-1295.95215,Cluster-1295.79650,Cluster-1295.99458,Clust…
GO:0044260	cellular macromolecule metabolic process	biological_process	1.3447e-31	2.9741e-29	6095	17534	19185	66780	Cluster-1295.70209,Cluster-1295.79253,Cluster-1295.115873,Cluster-1295.33892,Cluster-1295.147648,Cluster-1295.131656,Cluster-1295.42436,Cluster-1295.116610,Cluster-1295.80081,Cluster-1295.117234,Cluster-1295.229416,Cluster-1295.226848,Cluster-1295.90746,Cluster-1295.86493,Cluster-1295.135493,Cluster-1295.149965,Cluster-1295.69925,Cluster-1295.99221,Cluster-1295.56228,Cluster-1295.155844,Cluster-1…
GO:0044238	primary metabolic process	biological_process	1.8197e-31	3.8571e-29	7782	17534	25512	66780	Cluster-1295.117499,Cluster-1295.33760,Cluster-1295.183806,Cluster-1295.153106,Cluster-1295.17608,Cluster-1295.74399,Cluster-1295.16917,Cluster-1295.130292,Cluster-1295.120474,Cluster-1295.131993,Cluster-1295.193837,Cluster-1295.31562,Cluster-1295.38508,Cluster-1295.77716,Cluster-1295.142363,Cluster-1295.130449,Cluster-1295.126224,Cluster-1295.119065,Cluster-1295.151949,Cluster-1295.151018,Cluste…
GO:0071704	organic substance metabolic process	biological_process	1.9606e-30	3.9894e-28	8130	17534	26824	66780	Cluster-1295.178443,Cluster-1295.120843,Cluster-1295.117468,Cluster-1295.178550,Cluster-1295.79671,Cluster-1295.127639,Cluster-1295.206348,Cluster-1295.80356,Cluster-1295.165587,Cluster-1295.77411,Cluster-1295.96836,Cluster-1295.110066,Cluster-1295.58202,Cluster-1295.176741,Cluster-1295.137510,Cluster-1295.114781,Cluster-1295.65822,Cluster-1295.164369,Cluster-1295.47992,Cluster-1295.9189,Cluster-…
GO:0006974	cellular response to DNA damage stimulus	biological_process	6.3985e-30	1.2519e-27	619	17534	1684	66780	Cluster-1295.43417,Cluster-1295.138724,Cluster-1295.61922,Cluster-1295.125522,Cluster-1295.160557,Cluster-1295.177861,Cluster-1295.155527,Cluster-1295.76415,Cluster-1295.131408,Cluster-1295.80351,Cluster-1295.119733,Cluster-1295.186620,Cluster-1295.77695,Cluster-1295.169406,Cluster-1295.100572,Cluster-1295.133912,Cluster-1295.127789,Cluster-1295.135739,Cluster-1295.178289,Cluster-1295.128885,Clus…
GO:0044237	cellular metabolic process	biological_process	4.1049e-29	7.7339e-27	7685	17534	25236	66780	Cluster-1295.181167,Cluster-1295.189337,Cluster-1295.26514,Cluster-1295.196060,Cluster-1295.180819,Cluster-1295.133022,Cluster-1295.130862,Cluster-1295.23395,Cluster-1295.125553,Cluster-1295.99166,Cluster-1295.95906,Cluster-1295.175175,Cluster-1295.79438,Cluster-1295.114958,Cluster-1295.6274,Cluster-1295.119444,Cluster-1295.76073,Cluster-1295.240892,Cluster-1295.131596,Cluster-1295.164842,Cluster…
GO:0033554	cellular response to stress	biological_process	1.5095e-27	2.3642e-25	652	17534	1814	66780	Cluster-1295.216211,Cluster-1295.131558,Cluster-1295.145137,Cluster-1295.174434,Cluster-1295.75725,Cluster-1295.20936,Cluster-1295.143713,Cluster-1295.56243,Cluster-1295.172544,Cluster-1295.182291,Cluster-1295.110508,Cluster-1295.93949,Cluster-1295.87129,Cluster-1295.170742,Cluster-1295.125723,Cluster-1295.99581,Cluster-1295.17699,Cluster-1295.207198,Cluster-1295.151173,Cluster-1295.158856,Cluste…
GO:0006259	DNA metabolic process	biological_process	1.5337e-27	2.3642e-25	2032	17534	5774	66780	Cluster-1295.198881,Cluster-1295.131436,Cluster-1295.35764,Cluster-1295.79625,Cluster-1295.216555,Cluster-1295.89134,Cluster-1295.145335,Cluster-1295.85933,Cluster-1295.80855,Cluster-1295.134417,Cluster-1295.80598,Cluster-1295.175873,Cluster-1295.133909,Cluster-1295.74080,Cluster-1295.29532,Cluster-1295.12119,Cluster-1295.179772,Cluster-1295.6488,Cluster-1295.120434,Cluster-1295.34011,Cluster-129…
GO:0006793	phosphorus metabolic process	biological_process	2.7935e-27	4.1796e-25	1847	17534	5262	66780	Cluster-1295.146009,Cluster-1295.184291,Cluster-1295.9447,Cluster-1295.165410,Cluster-1295.135611,Cluster-1295.83656,Cluster-1295.133896,Cluster-1295.161838,Cluster-1295.23410,Cluster-1295.171619,Cluster-1295.134187,Cluster-1295.106898,Cluster-1295.143395,Cluster-1295.166375,Cluster-1295.69732,Cluster-1295.94866,Cluster-1295.89644,Cluster-1295.138921,Cluster-1295.44923,Cluster-1295.144371,Cluster…
GO:0044763	single-organism cellular process	biological_process	3.5927e-27	5.2218e-25	6950	17534	22465	66780	Cluster-1295.20936,Cluster-1295.73748,Cluster-1295.88651,Cluster-1295.55855,Cluster-1295.84455,Cluster-1295.134933,Cluster-1295.218018,Cluster-4205.0,Cluster-1295.73785,Cluster-1295.131558,Cluster-1295.76613,Cluster-1295.11808,Cluster-1295.52935,Cluster-1295.127322,Cluster-1295.249198,Cluster-1295.163983,Cluster-1295.125524,Cluster-1295.112369,Cluster-1295.152116,Cluster-1295.186998,Cluster-1295.…
GO:0006796	phosphate-containing compound metabolic process	biological_process	5.7037e-27	7.8418e-25	1826	17534	5196	66780	Cluster-1295.186417,Cluster-1295.49438,Cluster-1295.82648,Cluster-1295.86916,Cluster-1295.80871,Cluster-1295.164842,Cluster-1295.85370,Cluster-1295.131596,Cluster-1295.91327,Cluster-1295.119444,Cluster-1295.76073,Cluster-1295.104453,Cluster-1295.175175,Cluster-1295.79438,Cluster-1295.126292,Cluster-1295.129342,Cluster-1295.143991,Cluster-1295.99166,Cluster-1295.23395,Cluster-1295.117420,Cluster-1…
GO:0008152	metabolic process	biological_process	1.4334e-26	1.8697e-24	9239	17534	31318	66780	Cluster-1295.162624,Cluster-1295.60046,Cluster-1295.149390,Cluster-1295.159222,Cluster-1295.177437,Cluster-1295.216088,Cluster-1295.121493,Cluster-1295.87644,Cluster-1295.142703,Cluster-1295.147749,Cluster-1295.134952,Cluster-1295.140695,Cluster-1295.181465,Cluster-1295.53024,Cluster-1295.38077,Cluster-1295.93758,Cluster-1295.168861,Cluster-1295.178458,Cluster-1295.41150,Cluster-1295.103858,Clust…
GO:0009987	cellular process	biological_process	6.7611e-26	8.5984e-24	10767	17534	36589	66780	Cluster-1295.150131,Cluster-1295.240892,Cluster-1295.131596,Cluster-1295.114958,Cluster-1295.23310,Cluster-1295.56844,Cluster-1295.164842,Cluster-1295.118411,Cluster-1295.44533,Cluster-1295.180356,Cluster-1295.111025,Cluster-1295.105298,Cluster-1295.224093,Cluster-1295.52413,Cluster-1295.189337,Cluster-1295.133022,Cluster-1295.76768,Cluster-1295.196060,Cluster-1295.81877,Cluster-1295.95906,Cluste…
GO:1901360	organic cyclic compound metabolic process	biological_process	2.2451e-24	2.7856e-22	5384	17534	17212	66780	Cluster-1295.130065,Cluster-1295.177966,Cluster-1295.209635,Cluster-1295.118159,Cluster-1295.176065,Cluster-1295.93142,Cluster-1295.69764,Cluster-1295.119345,Cluster-1295.156515,Cluster-1295.181245,Cluster-1295.103914,Cluster-1295.144400,Cluster-1295.174809,Cluster-1295.105573,Cluster-1295.78147,Cluster-1295.184699,Cluster-1295.44514,Cluster-1295.88221,Cluster-1295.88294,Cluster-1295.134872,Clust…
GO:0006139	nucleobase-containing compound metabolic process	biological_process	4.5521e-23	4.8242e-21	4907	17534	15692	66780	Cluster-1295.146843,Cluster-1295.216951,Cluster-1295.153941,Cluster-1295.164962,Cluster-1295.78941,Cluster-1295.131407,Cluster-1295.80174,Cluster-1295.14692,Cluster-1295.239126,Cluster-1295.138002,Cluster-1295.127789,Cluster-1295.108262,Cluster-1295.155527,Cluster-1295.114453,Cluster-1295.103391,Cluster-1295.129046,Cluster-1295.107114,Cluster-1295.78944,Cluster-87356.0,Cluster-1295.232931,Cluster…
GO:0051716	cellular response to stimulus	biological_process	9.1199e-23	8.9218e-21	3185	17534	9379	66780	Cluster-1295.178314,Cluster-70801.0,Cluster-1295.163945,Cluster-1295.176052,Cluster-1295.133915,Cluster-1295.219842,Cluster-1295.224258,Cluster-1295.80468,Cluster-1295.80528,Cluster-1295.3583,Cluster-1295.200886,Cluster-1295.224087,Cluster-1295.115887,Cluster-1295.115381,Cluster-1295.182615,Cluster-1295.134782,Cluster-1295.78103,Cluster-1295.146221,Cluster-1295.167399,Cluster-1295.179609,Cluster-…
GO:0046483	heterocycle metabolic process	biological_process	2.412e-22	2.2722e-20	5250	17534	16875	66780	Cluster-1295.49820,Cluster-1295.51479,Cluster-1295.131046,Cluster-1295.186455,Cluster-1295.136513,Cluster-1295.146764,Cluster-1295.177259,Cluster-1295.77256,Cluster-1295.129944,Cluster-1295.80154,Cluster-1295.154813,Cluster-1295.95835,Cluster-1295.199229,Cluster-1295.137906,Cluster-1295.216374,Cluster-1295.133043,Cluster-1295.177455,Cluster-1295.145849,Cluster-1295.149635,Cluster-1295.106416,Clus…
GO:0006725	cellular aromatic compound metabolic process	biological_process	2.8713e-22	2.6557e-20	5197	17534	16737	66780	Cluster-1295.111211,Cluster-1295.24864,Cluster-1295.161500,Cluster-1295.136444,Cluster-76155.0,Cluster-1295.144666,Cluster-1295.147519,Cluster-1295.120052,Cluster-1295.147325,Cluster-1295.149434,Cluster-1295.160098,Cluster-1295.89436,Cluster-1295.167722,Cluster-1295.119194,Cluster-1295.136022,Cluster-1295.70492,Cluster-1295.117727,Cluster-1295.78583,Cluster-1295.130715,Cluster-1295.121547,Cluster…
GO:0090304	nucleic acid metabolic process	biological_process	2.0902e-19	1.6877e-17	4232	17534	13284	66780	Cluster-1295.109810,Cluster-1295.78751,Cluster-1295.79302,Cluster-1295.135223,Cluster-1295.78678,Cluster-1295.151926,Cluster-1295.108468,Cluster-1295.179878,Cluster-1295.76823,Cluster-1295.84802,Cluster-1295.200024,Cluster-1295.52676,Cluster-1295.77103,Cluster-1295.80519,Cluster-1295.164561,Cluster-1295.79844,Cluster-1295.169458,Cluster-1295.92269,Cluster-1295.225761,Cluster-1295.133839,Cluster-1…
GO:0034641	cellular nitrogen compound metabolic process	biological_process	1.9182e-18	1.5012e-16	5592	17534	18485	66780	Cluster-1295.64410,Cluster-1295.74354,Cluster-1295.67803,Cluster-1295.156611,Cluster-1295.118616,Cluster-1295.193191,Cluster-1295.79679,Cluster-1295.147649,Cluster-1295.77927,Cluster-1295.178926,Cluster-1295.122015,Cluster-1295.180025,Cluster-51956.0,Cluster-1295.135876,Cluster-1295.140219,Cluster-1295.135503,Cluster-1295.79743,Cluster-1295.136835,Cluster-1295.80253,Cluster-1295.92653,Cluster-129…
GO:0006807	nitrogen compound metabolic process	biological_process	7.6846e-18	5.7487e-16	6085	17534	20245	66780	Cluster-1295.155354,Cluster-1295.178496,Cluster-1295.76970,Cluster-64750.0,Cluster-1295.88022,Cluster-1295.125746,Cluster-1295.143632,Cluster-1295.41789,Cluster-1295.136409,Cluster-1295.226075,Cluster-1295.142191,Cluster-1295.144290,Cluster-1295.225798,Cluster-1295.120181,Cluster-1295.148916,Cluster-1295.136789,Cluster-1295.88438,Cluster-1295.171848,Cluster-1295.112190,Cluster-1295.74082,Cluster-…
GO:0046907	intracellular transport	biological_process	5.5128e-17	4.0643e-15	811	17534	2092	66780	Cluster-1295.130613,Cluster-1295.74292,Cluster-1295.180159,Cluster-1295.169628,Cluster-1295.141699,Cluster-1295.133005,Cluster-1295.45198,Cluster-1295.62586,Cluster-1295.93142,Cluster-1295.65707,Cluster-1295.150061,Cluster-1295.202790,Cluster-1295.41865,Cluster-1295.113444,Cluster-1295.111679,Cluster-1295.129350,Cluster-1295.224780,Cluster-1295.35605,Cluster-1295.75796,Cluster-1295.97712,Cluster-…
GO:0044710	single-organism metabolic process	biological_process	1.5868e-16	1.1211e-14	4043	17534	13682	66780	Cluster-1295.146988,Cluster-1295.115603,Cluster-1295.141666,Cluster-1295.218883,Cluster-1295.173125,Cluster-1295.157063,Cluster-1295.116197,Cluster-1295.158396,Cluster-1295.174769,Cluster-1295.58954,Cluster-1295.67960,Cluster-1295.190144,Cluster-1295.136026,Cluster-1295.56370,Cluster-1295.122354,Cluster-1295.124352,Cluster-1295.222238,Cluster-1295.196094,Cluster-1295.96381,Cluster-1295.205754,Clu…
GO:0006468	protein phosphorylation	biological_process	9.0094e-16	6.1934e-14	629	17534	1446	66780	Cluster-1295.1950,Cluster-1295.198757,Cluster-1295.183183,Cluster-1295.44209,Cluster-1295.73393,Cluster-1295.81873,Cluster-1295.100058,Cluster-1295.176619,Cluster-1295.151432,Cluster-1295.76119,Cluster-1295.55042,Cluster-1295.133172,Cluster-1295.113505,Cluster-1295.152062,Cluster-1295.223391,Cluster-1295.164068,Cluster-1295.115444,Cluster-1295.220024,Cluster-1295.148089,Cluster-1295.180461,Cluste…
GO:0050794	regulation of cellular process	biological_process	1.9785e-15	1.3243e-13	4715	17534	14690	66780	Cluster-1295.199669,Cluster-1295.173924,Cluster-1295.164636,Cluster-1295.190148,Cluster-1295.232180,Cluster-1295.84329,Cluster-1295.85552,Cluster-1295.160615,Cluster-1295.176756,Cluster-1295.138464,Cluster-1295.140752,Cluster-1295.175411,Cluster-1295.26324,Cluster-1295.207648,Cluster-1295.177194,Cluster-1295.133474,Cluster-1295.87420,Cluster-1295.100571,Cluster-59102.0,Cluster-1295.181316,Cluster…
GO:0051649	establishment of localization in cell	biological_process	3.5942e-15	2.3745e-13	898	17534	2404	66780	Cluster-1295.151569,Cluster-1295.124038,Cluster-1295.140318,Cluster-1295.101571,Cluster-1295.228758,Cluster-1295.79902,Cluster-1295.145474,Cluster-1295.116432,Cluster-1295.158830,Cluster-1295.77591,Cluster-1295.120507,Cluster-1295.84221,Cluster-1295.118427,Cluster-1295.140686,Cluster-1295.175984,Cluster-1295.176871,Cluster-1295.185312,Cluster-1295.183717,Cluster-1295.126604,Cluster-1295.98559,Clu…
GO:0006914	autophagy	biological_process	6.0491e-15	3.9451e-13	301	17534	639	66780	Cluster-1295.118509,Cluster-1295.176543,Cluster-1295.182659,Cluster-1295.130117,Cluster-1295.138374,Cluster-1295.107060,Cluster-1295.246992,Cluster-1295.90381,Cluster-1295.97960,Cluster-1295.178405,Cluster-1295.77954,Cluster-1295.144666,Cluster-1295.103107,Cluster-1295.72485,Cluster-1295.78846,Cluster-1295.115636,Cluster-1295.99044,Cluster-1295.66535,Cluster-1295.117591,Cluster-1295.175166,Cluste…
GO:0009116	nucleoside metabolic process	biological_process	9.1774e-15	5.9096e-13	673	17534	2127	66780	Cluster-1295.178371,Cluster-1295.149680,Cluster-1295.132271,Cluster-1295.133918,Cluster-1295.90365,Cluster-1295.160198,Cluster-1295.168553,Cluster-73364.0,Cluster-1295.102446,Cluster-1295.133904,Cluster-1295.77144,Cluster-1295.93488,Cluster-1295.151417,Cluster-1295.136409,Cluster-1295.119124,Cluster-1295.120620,Cluster-1295.81984,Cluster-1295.129768,Cluster-1295.156233,Cluster-1295.164178,Cluster…
GO:0019637	organophosphate metabolic process	biological_process	1.4776e-14	9.396e-13	1001	17534	3149	66780	Cluster-1295.24824,Cluster-1295.86635,Cluster-1295.93426,Cluster-1295.179347,Cluster-1295.156642,Cluster-1295.119842,Cluster-1295.112956,Cluster-1295.59190,Cluster-1295.107527,Cluster-1295.190026,Cluster-1295.155256,Cluster-1295.82050,Cluster-1295.203199,Cluster-1295.133814,Cluster-1295.160098,Cluster-1295.47459,Cluster-1295.104950,Cluster-1295.96113,Cluster-1295.176203,Cluster-1295.153276,Cluste…
GO:0051641	cellular localization	biological_process	2.6554e-14	1.6677e-12	948	17534	2572	66780	Cluster-1295.77504,Cluster-1295.132967,Cluster-1295.33598,Cluster-1295.122472,Cluster-1295.169722,Cluster-1295.155258,Cluster-1295.91753,Cluster-1295.98711,Cluster-1295.237446,Cluster-1295.149320,Cluster-1295.132764,Cluster-1295.158377,Cluster-1295.176631,Cluster-1295.148376,Cluster-1295.153425,Cluster-1295.94891,Cluster-1295.79719,Cluster-1295.104455,Cluster-1295.102470,Cluster-1295.73187,Cluste…
GO:0050789	regulation of biological process	biological_process	2.7479e-14	1.7047e-12	4874	17534	15342	66780	Cluster-1295.113462,Cluster-1295.241874,Cluster-1295.115625,Cluster-1295.62588,Cluster-1295.118783,Cluster-1295.94835,Cluster-1295.143858,Cluster-1295.150960,Cluster-1295.23506,Cluster-1295.245575,Cluster-1295.145177,Cluster-1295.230808,Cluster-1295.47991,Cluster-1295.18533,Cluster-1295.169985,Cluster-1295.111585,Cluster-1295.116662,Cluster-1295.134038,Cluster-1295.33092,Cluster-1295.181244,Clust…
GO:0042278	purine nucleoside metabolic process	biological_process	2.8619e-14	1.7331e-12	641	17534	2031	66780	Cluster-1295.134079,Cluster-1295.180645,Cluster-1295.155257,Cluster-1295.74599,Cluster-1295.226310,Cluster-1295.98968,Cluster-1295.115643,Cluster-1295.79430,Cluster-1295.82025,Cluster-1295.128846,Cluster-1295.172342,Cluster-1295.159008,Cluster-1295.106096,Cluster-1295.89919,Cluster-1295.134106,Cluster-1295.110768,Cluster-1295.109035,Cluster-1295.92837,Cluster-1295.107335,Cluster-1295.77043,Cluste…
GO:0046128	purine ribonucleoside metabolic process	biological_process	2.8619e-14	1.7331e-12	641	17534	2031	66780	Cluster-1295.77688,Cluster-1295.92284,Cluster-1295.170521,Cluster-1295.120324,Cluster-1295.125078,Cluster-1295.61972,Cluster-1295.174763,Cluster-1295.87128,Cluster-1295.87389,Cluster-1295.199162,Cluster-1295.57007,Cluster-1295.131129,Cluster-1295.125556,Cluster-1295.139775,Cluster-1295.133901,Cluster-1295.61167,Cluster-1295.125529,Cluster-1295.145081,Cluster-1295.84578,Cluster-1295.169126,Cluster…
GO:0009119	ribonucleoside metabolic process	biological_process	3.0252e-14	1.8105e-12	655	17534	2076	66780	Cluster-1295.88344,Cluster-1295.107334,Cluster-1295.43887,Cluster-1295.224856,Cluster-1295.89833,Cluster-1295.72540,Cluster-1295.129477,Cluster-1295.114069,Cluster-1295.85455,Cluster-1295.120457,Cluster-1295.168965,Cluster-1295.117160,Cluster-1295.120045,Cluster-1295.82024,Cluster-1295.95224,Cluster-1295.142340,Cluster-1295.146205,Cluster-1295.168891,Cluster-1295.123563,Cluster-1295.143188,Cluste…
GO:1901657	glycosyl compound metabolic process	biological_process	3.4664e-14	2.0504e-12	677	17534	2151	66780	Cluster-1295.112047,Cluster-1295.125078,Cluster-1295.170521,Cluster-1295.92284,Cluster-1295.120324,Cluster-1295.148183,Cluster-1295.77688,Cluster-1295.199162,Cluster-1295.87389,Cluster-1295.174763,Cluster-1295.61972,Cluster-1295.87128,Cluster-1295.104768,Cluster-1295.169126,Cluster-1295.76074,Cluster-1295.155759,Cluster-1295.113159,Cluster-1295.145081,Cluster-1295.84578,Cluster-1295.61167,Cluster…
GO:0006886	intracellular protein transport	biological_process	3.7439e-14	2.1891e-12	642	17534	1652	66780	Cluster-1295.160307,Cluster-1295.114875,Cluster-1295.80061,Cluster-1295.77524,Cluster-1295.132790,Cluster-1295.150149,Cluster-1295.131122,Cluster-1295.178701,Cluster-1295.93339,Cluster-1295.180966,Cluster-1295.63662,Cluster-1295.151310,Cluster-1295.78088,Cluster-1295.124639,Cluster-1295.124132,Cluster-1295.174058,Cluster-1295.159183,Cluster-1295.139797,Cluster-1295.171455,Cluster-1295.175448,Clus…
GO:0006163	purine nucleotide metabolic process	biological_process	4.2168e-14	2.4376e-12	649	17534	2068	66780	Cluster-1295.77269,Cluster-1295.79900,Cluster-1295.125343,Cluster-1295.73717,Cluster-1295.85328,Cluster-1295.135783,Cluster-1295.79704,Cluster-1295.159946,Cluster-1295.106886,Cluster-1295.80646,Cluster-1295.143690,Cluster-1295.115619,Cluster-1295.130348,Cluster-68669.0,Cluster-1295.105073,Cluster-1295.128626,Cluster-1295.144536,Cluster-1295.121772,Cluster-1295.111481,Cluster-1295.158615,Cluster-1…
GO:0023052	signaling	biological_process	5.6801e-14	3.2466e-12	2636	17534	7863	66780	Cluster-1295.139557,Cluster-1295.182499,Cluster-1295.177942,Cluster-1295.139032,Cluster-1295.147257,Cluster-1295.76753,Cluster-1295.42866,Cluster-1295.175465,Cluster-1295.30963,Cluster-1295.145698,Cluster-1295.122504,Cluster-1295.137016,Cluster-1295.93560,Cluster-1295.154060,Cluster-1295.125283,Cluster-1295.150020,Cluster-1295.163649,Cluster-1295.208286,Cluster-1295.101103,Cluster-1295.89589,Clus…
GO:0044699	single-organism process	biological_process	6.1862e-14	3.4966e-12	8292	17534	28367	66780	Cluster-1295.94616,Cluster-1295.176896,Cluster-1295.174011,Cluster-1295.159494,Cluster-1295.130349,Cluster-1295.98394,Cluster-1295.170878,Cluster-1295.94390,Cluster-1295.189796,Cluster-1295.206668,Cluster-1295.35399,Cluster-1295.78846,Cluster-1295.177233,Cluster-1295.163937,Cluster-1295.172487,Cluster-1295.170972,Cluster-1295.91779,Cluster-1295.165045,Cluster-1295.192471,Cluster-1295.197312,Clust…
GO:0016310	phosphorylation	biological_process	8.0181e-14	4.4822e-12	1030	17534	2851	66780	Cluster-1295.44204,Cluster-1295.80116,Cluster-1295.149291,Cluster-1295.33762,Cluster-1295.75864,Cluster-1295.85874,Cluster-1295.110200,Cluster-1295.199350,Cluster-1295.128849,Cluster-1295.78601,Cluster-1295.79671,Cluster-1295.135282,Cluster-1295.114781,Cluster-1295.43565,Cluster-1295.137388,Cluster-1295.174867,Cluster-1295.108227,Cluster-1295.165136,Cluster-1295.175408,Cluster-1295.168965,Cluster…
GO:0065007	biological regulation	biological_process	8.3973e-14	4.6431e-12	5056	17534	16037	66780	Cluster-1295.25181,Cluster-1295.94893,Cluster-1295.16034,Cluster-1295.176229,Cluster-1295.86528,Cluster-1295.112177,Cluster-1295.97220,Cluster-1295.153814,Cluster-1295.98087,Cluster-1295.117397,Cluster-1295.109514,Cluster-1295.161516,Cluster-1295.137625,Cluster-1295.194810,Cluster-1295.88501,Cluster-1295.240573,Cluster-1295.239475,Cluster-1295.215425,Cluster-1295.146210,Cluster-1295.86210,Cluster…
GO:0007264	small GTPase mediated signal transduction	biological_process	8.6691e-14	4.7419e-12	348	17534	690	66780	Cluster-1295.177758,Cluster-1295.80357,Cluster-1295.163161,Cluster-1295.66401,Cluster-1295.85837,Cluster-1295.153167,Cluster-1295.91241,Cluster-1295.120630,Cluster-1295.129791,Cluster-1295.156650,Cluster-1295.132010,Cluster-1295.178871,Cluster-1295.150778,Cluster-1295.147681,Cluster-1295.169985,Cluster-1295.140603,Cluster-1295.2902,Cluster-1295.107128,Cluster-1295.129910,Cluster-1295.121203,Clust…
GO:0009144	purine nucleoside triphosphate metabolic process	biological_process	1.0771e-13	5.6958e-12	598	17534	1921	66780	Cluster-1295.172095,Cluster-1295.67077,Cluster-1295.103859,Cluster-1295.106898,Cluster-1295.175647,Cluster-1295.96287,Cluster-1295.133896,Cluster-1295.105658,Cluster-1295.161838,Cluster-1295.9447,Cluster-1295.77658,Cluster-1295.53683,Cluster-1295.133902,Cluster-1295.109927,Cluster-1295.174957,Cluster-1295.75987,Cluster-1295.123051,Cluster-1295.144371,Cluster-1295.44923,Cluster-1295.89644,Cluster-…
GO:0009199	ribonucleoside triphosphate metabolic process	biological_process	1.0771e-13	5.6958e-12	598	17534	1921	66780	Cluster-1295.134342,Cluster-1295.94391,Cluster-1295.101477,Cluster-1295.78198,Cluster-1295.190750,Cluster-1295.179612,Cluster-1295.154912,Cluster-1295.82058,Cluster-1295.164374,Cluster-1295.181207,Cluster-1295.163617,Cluster-1295.231819,Cluster-1295.22472,Cluster-1295.137355,Cluster-1295.182417,Cluster-1295.133899,Cluster-1295.79255,Cluster-1295.151518,Cluster-1295.83011,Cluster-1295.76920,Cluste…
GO:0009205	purine ribonucleoside triphosphate metabolic process	biological_process	1.0771e-13	5.6958e-12	598	17534	1921	66780	Cluster-1295.145212,Cluster-1295.135009,Cluster-1295.138508,Cluster-1295.192794,Cluster-1295.129346,Cluster-1295.80398,Cluster-1295.126807,Cluster-1295.79918,Cluster-1295.153690,Cluster-1295.164300,Cluster-1295.148626,Cluster-1295.118306,Cluster-1295.145875,Cluster-1295.156233,Cluster-1295.164178,Cluster-1295.82062,Cluster-1295.129768,Cluster-1295.13370,Cluster-1295.119124,Cluster-1295.120620,Clu…
GO:0044700	single organism signaling	biological_process	1.0861e-13	5.6958e-12	2626	17534	7846	66780	Cluster-65575.0,Cluster-1295.160367,Cluster-1295.177908,Cluster-1295.168505,Cluster-1295.116221,Cluster-1295.100002,Cluster-1295.146944,Cluster-1295.232193,Cluster-1295.142294,Cluster-1295.79327,Cluster-1295.94685,Cluster-1295.139964,Cluster-1295.140987,Cluster-1295.80239,Cluster-1295.118238,Cluster-1295.179557,Cluster-1295.163474,Cluster-1295.57261,Cluster-1295.232513,Cluster-1295.135611,Cluster…
GO:0045184	establishment of protein localization	biological_process	1.1274e-13	5.8378e-12	809	17534	2182	66780	Cluster-1295.129350,Cluster-1295.41865,Cluster-1295.113444,Cluster-1295.232929,Cluster-1295.203158,Cluster-1295.216232,Cluster-1295.135943,Cluster-1295.46780,Cluster-1295.51636,Cluster-1295.135207,Cluster-1295.74770,Cluster-1295.105573,Cluster-1295.121551,Cluster-1295.224780,Cluster-1295.35605,Cluster-1295.75796,Cluster-1295.97712,Cluster-1295.80803,Cluster-1295.132351,Cluster-1295.130613,Cluster…
GO:0046034	ATP metabolic process	biological_process	1.1361e-13	5.8378e-12	570	17534	1849	66780	Cluster-1295.76045,Cluster-1295.131375,Cluster-1295.98418,Cluster-1295.77247,Cluster-1295.178798,Cluster-1295.94127,Cluster-1295.125530,Cluster-1295.139514,Cluster-1295.147125,Cluster-1295.149226,Cluster-1295.130805,Cluster-1295.111564,Cluster-1295.17562,Cluster-1295.189148,Cluster-1295.180058,Cluster-1295.167580,Cluster-1295.134817,Cluster-1295.131020,Cluster-1295.194190,Cluster-27445.0,Cluster-…
GO:0009141	nucleoside triphosphate metabolic process	biological_process	1.2979e-13	6.6025e-12	606	17534	1945	66780	Cluster-1295.106882,Cluster-1295.172726,Cluster-1295.129939,Cluster-1295.1965,Cluster-1295.150639,Cluster-1295.131664,Cluster-1295.161178,Cluster-1295.125086,Cluster-1295.147127,Cluster-1295.117861,Cluster-1295.73457,Cluster-1295.216400,Cluster-1295.43580,Cluster-1295.65198,Cluster-1295.115345,Cluster-1295.116159,Cluster-55596.0,Cluster-1295.51332,Cluster-1295.155258,Cluster-1295.165978,Cluster-1…
GO:0007154	cell communication	biological_process	1.335e-13	6.7238e-12	2675	17534	8010	66780	Cluster-1295.114742,Cluster-1295.68206,Cluster-1295.178564,Cluster-1295.234973,Cluster-1295.183040,Cluster-1295.26603,Cluster-1295.31562,Cluster-1295.70597,Cluster-1295.79882,Cluster-1295.133089,Cluster-1295.37977,Cluster-1295.144727,Cluster-1295.136211,Cluster-1295.183806,Cluster-1295.131559,Cluster-1295.153106,Cluster-1295.86650,Cluster-1295.98266,Cluster-1295.163384,Cluster-1295.151217,Cluster…
GO:0015031	protein transport	biological_process	1.3621e-13	6.7932e-12	789	17534	2123	66780	Cluster-1295.141775,Cluster-1295.157571,Cluster-1295.192945,Cluster-1295.172347,Cluster-1295.112956,Cluster-1295.237770,Cluster-1295.91912,Cluster-1295.176341,Cluster-1295.79106,Cluster-1295.102212,Cluster-1295.165751,Cluster-1295.160890,Cluster-1295.79628,Cluster-1295.143350,Cluster-1295.127587,Cluster-1295.176543,Cluster-1295.76432,Cluster-1295.178405,Cluster-1295.185078,Cluster-1295.25233,Clus…
GO:0006144	purine nucleobase metabolic process	biological_process	1.399e-13	6.9096e-12	574	17534	1768	66780	Cluster-1295.44338,Cluster-1295.204544,Cluster-1295.23395,Cluster-1295.139395,Cluster-1295.183772,Cluster-1295.117358,Cluster-1295.177104,Cluster-1295.135390,Cluster-1295.206646,Cluster-1295.175714,Cluster-1295.214885,Cluster-1295.156643,Cluster-1295.76073,Cluster-1295.80185,Cluster-1295.75987,Cluster-1295.76858,Cluster-1295.144371,Cluster-1295.109927,Cluster-1295.174957,Cluster-1295.108409,Clust…
GO:0007165	signal transduction	biological_process	1.4541e-13	7.1126e-12	2610	17534	7803	66780	Cluster-1295.147083,Cluster-1295.108682,Cluster-1295.138526,Cluster-1295.137157,Cluster-1295.121991,Cluster-1295.141542,Cluster-1295.105627,Cluster-1295.53304,Cluster-49671.0,Cluster-1295.97735,Cluster-1295.141035,Cluster-1295.165489,Cluster-1295.109483,Cluster-1295.33305,Cluster-1295.70705,Cluster-1295.172733,Cluster-1295.11014,Cluster-1295.78997,Cluster-1295.225424,Cluster-1295.183717,Cluster-1…
GO:0009150	purine ribonucleotide metabolic process	biological_process	1.5389e-13	7.4556e-12	638	17534	2043	66780	Cluster-1295.224110,Cluster-1295.79822,Cluster-1295.156334,Cluster-1295.151544,Cluster-1295.106881,Cluster-1295.136267,Cluster-1295.73746,Cluster-1295.101486,Cluster-1295.44342,Cluster-1295.120463,Cluster-1295.82048,Cluster-1295.131124,Cluster-1295.143092,Cluster-1295.55114,Cluster-1295.119980,Cluster-1295.151483,Cluster-1295.100351,Cluster-1295.208072,Cluster-1295.35762,Cluster-1295.74112,Cluste…
GO:0009126	purine nucleoside monophosphate metabolic process	biological_process	1.7461e-13	8.3015e-12	583	17534	1888	66780	Cluster-1295.120765,Cluster-1295.113256,Cluster-1295.207198,Cluster-1295.78424,Cluster-1295.101480,Cluster-1295.128865,Cluster-1295.76578,Cluster-1295.146496,Cluster-1295.151843,Cluster-1295.124660,Cluster-1295.88270,Cluster-1295.143713,Cluster-1295.107493,Cluster-1295.131558,Cluster-1295.145137,Cluster-1295.100587,Cluster-1295.52619,Cluster-1295.78064,Cluster-1295.40669,Cluster-1295.170742,Clust…
GO:0009167	purine ribonucleoside monophosphate metabolic process	biological_process	1.7461e-13	8.3015e-12	583	17534	1888	66780	Cluster-1295.91543,Cluster-1295.118850,Cluster-1295.203971,Cluster-1295.147436,Cluster-1295.130054,Cluster-1295.233907,Cluster-1295.209899,Cluster-1295.131394,Cluster-1295.87430,Cluster-1295.171635,Cluster-1295.80561,Cluster-1295.187865,Cluster-1295.175713,Cluster-1295.143823,Cluster-1295.110551,Cluster-1295.94428,Cluster-1295.237789,Cluster-1295.76732,Cluster-1295.76921,Cluster-1295.123392,Clust…
GO:0009112	nucleobase metabolic process	biological_process	1.8194e-13	8.5697e-12	621	17534	1914	66780	Cluster-1295.160613,Cluster-1295.91856,Cluster-1295.95039,Cluster-1295.164837,Cluster-1295.134038,Cluster-1295.106885,Cluster-1295.137994,Cluster-1295.125543,Cluster-1295.24661,Cluster-1295.125173,Cluster-1295.126749,Cluster-1295.112542,Cluster-1295.102830,Cluster-1295.119776,Cluster-1295.27346,Cluster-1295.115625,Cluster-1295.136171,Cluster-1295.143160,Cluster-1295.118902,Cluster-1295.75150,Clus…
GO:0034613	cellular protein localization	biological_process	2.1248e-13	9.8261e-12	698	17534	1831	66780	Cluster-1295.76613,Cluster-1295.246993,Cluster-1295.176749,Cluster-1295.175997,Cluster-1295.107493,Cluster-1295.107487,Cluster-1295.73748,Cluster-1295.93337,Cluster-1295.138428,Cluster-1295.47158,Cluster-1295.178286,Cluster-1295.212554,Cluster-1295.198244,Cluster-1295.43332,Cluster-1295.62587,Cluster-1295.207198,Cluster-1295.160901,Cluster-1295.137272,Cluster-1295.146250,Cluster-1295.213511,Clust…
GO:0070727	cellular macromolecule localization	biological_process	2.1248e-13	9.8261e-12	698	17534	1831	66780	Cluster-1295.17218,Cluster-1295.175484,Cluster-1295.175448,Cluster-1295.156687,Cluster-1295.181177,Cluster-1295.225527,Cluster-1295.232435,Cluster-1295.175111,Cluster-1295.97761,Cluster-1295.224564,Cluster-1295.140733,Cluster-1295.159183,Cluster-1295.139797,Cluster-1295.171455,Cluster-1295.118623,Cluster-1295.111973,Cluster-1295.110931,Cluster-1295.74595,Cluster-1295.179188,Cluster-1295.174843,Cl…
GO:0050896	response to stimulus	biological_process	2.2762e-13	1.0432e-11	3657	17534	11555	66780	Cluster-1295.155762,Cluster-1295.161538,Cluster-1295.177886,Cluster-1295.210426,Cluster-1295.155272,Cluster-1295.132618,Cluster-1295.53689,Cluster-1295.75807,Cluster-1295.145875,Cluster-1295.177046,Cluster-1295.163205,Cluster-1295.76483,Cluster-1295.74523,Cluster-1295.150501,Cluster-1295.162665,Cluster-1295.94387,Cluster-1295.113972,Cluster-1295.176009,Cluster-1295.135009,Cluster-1295.22904,Clust…
GO:0008104	protein localization	biological_process	4.015e-13	1.8075e-11	845	17534	2301	66780	Cluster-1295.77584,Cluster-1295.140244,Cluster-1295.74615,Cluster-1295.136582,Cluster-1295.120223,Cluster-1295.78451,Cluster-1295.176234,Cluster-1295.194650,Cluster-1295.135280,Cluster-1295.97478,Cluster-1295.153631,Cluster-1295.163125,Cluster-1295.183000,Cluster-1295.146887,Cluster-1295.198093,Cluster-1295.41390,Cluster-1295.31754,Cluster-1295.146460,Cluster-1295.75371,Cluster-1295.120253,Cluste…
GO:0009259	ribonucleotide metabolic process	biological_process	8.1317e-13	3.597e-11	645	17534	2082	66780	Cluster-1295.90365,Cluster-1295.133918,Cluster-1295.132271,Cluster-1295.178371,Cluster-1295.149680,Cluster-1295.168553,Cluster-1295.207723,Cluster-1295.102446,Cluster-73364.0,Cluster-1295.151417,Cluster-1295.77144,Cluster-1295.133904,Cluster-1295.120620,Cluster-1295.119124,Cluster-1295.136409,Cluster-1295.98381,Cluster-1295.81984,Cluster-1295.82062,Cluster-1295.156233,Cluster-1295.164178,Cluster-…
GO:0019693	ribose phosphate metabolic process	biological_process	8.6896e-13	3.8107e-11	668	17534	2156	66780	Cluster-1295.43887,Cluster-1295.89833,Cluster-1295.111373,Cluster-1295.224856,Cluster-1295.72540,Cluster-1295.129477,Cluster-1295.114069,Cluster-1295.88344,Cluster-1295.107334,Cluster-1295.117160,Cluster-1295.120045,Cluster-1295.168965,Cluster-1295.95224,Cluster-1295.82024,Cluster-1295.85455,Cluster-1295.120457,Cluster-1295.146205,Cluster-1295.168891,Cluster-1295.123563,Cluster-1295.142340,Cluste…
GO:0009161	ribonucleoside monophosphate metabolic process	biological_process	1.0137e-12	4.4076e-11	590	17534	1927	66780	Cluster-1295.100244,Cluster-1295.177059,Cluster-1295.98420,Cluster-1295.212545,Cluster-1295.114554,Cluster-1295.83595,Cluster-1295.181339,Cluster-1295.89378,Cluster-1295.8792,Cluster-1295.124299,Cluster-1295.111091,Cluster-1295.112130,Cluster-1295.139517,Cluster-1295.106896,Cluster-1295.136151,Cluster-1295.128741,Cluster-1295.179192,Cluster-1295.155197,Cluster-1295.97086,Cluster-1295.124532,Clust…
GO:0009123	nucleoside monophosphate metabolic process	biological_process	1.1333e-12	4.8855e-11	599	17534	1956	66780	Cluster-1295.73457,Cluster-1295.117861,Cluster-1295.147127,Cluster-1295.150639,Cluster-1295.1965,Cluster-1295.161178,Cluster-1295.125086,Cluster-1295.131664,Cluster-1295.45251,Cluster-1295.106882,Cluster-1295.129939,Cluster-1295.172726,Cluster-1295.101777,Cluster-1295.77504,Cluster-1295.82052,Cluster-1295.155258,Cluster-1295.165978,Cluster-1295.116159,Cluster-1295.51332,Cluster-1295.43580,Cluster…
GO:0072521	purine-containing compound metabolic process	biological_process	3.5982e-12	1.5382e-10	968	17534	3173	66780	Cluster-1295.128863,Cluster-1295.115850,Cluster-1295.118387,Cluster-1295.150122,Cluster-1295.31242,Cluster-1295.101825,Cluster-1295.125722,Cluster-6210.0,Cluster-1295.186051,Cluster-1295.121413,Cluster-1295.134589,Cluster-1295.131015,Cluster-1295.61982,Cluster-1295.82712,Cluster-1295.207087,Cluster-1295.130351,Cluster-1295.99629,Cluster-1295.129245,Cluster-1295.84578,Cluster-1295.145081,Cluster-1…
GO:0009117	nucleotide metabolic process	biological_process	4.2484e-12	1.7861e-10	759	17534	2471	66780	Cluster-1295.123563,Cluster-1295.168891,Cluster-1295.146205,Cluster-1295.78055,Cluster-1295.142340,Cluster-1295.31562,Cluster-1295.128861,Cluster-1295.129938,Cluster-1295.85555,Cluster-1295.179270,Cluster-1295.79948,Cluster-1295.143188,Cluster-1295.114069,Cluster-1295.129477,Cluster-1295.224856,Cluster-1295.89833,Cluster-1295.72540,Cluster-1295.111373,Cluster-1295.43887,Cluster-1295.117840,Cluste…
GO:0055086	nucleobase-containing small molecule metabolic process	biological_process	5.6487e-12	2.3553e-10	1128	17534	3723	66780	Cluster-1295.44604,Cluster-20736.0,Cluster-1295.79708,Cluster-1295.197238,Cluster-1295.163529,Cluster-1295.181484,Cluster-1295.142127,Cluster-1295.80198,Cluster-1295.176428,Cluster-1295.97369,Cluster-1295.194190,Cluster-72756.0,Cluster-1295.125554,Cluster-1295.81457,Cluster-1295.143192,Cluster-1295.165592,Cluster-1295.75539,Cluster-1295.116707,Cluster-1295.135206,Cluster-1295.77247,Cluster-1295.2…
GO:0006753	nucleoside phosphate metabolic process	biological_process	8.0669e-12	3.3363e-10	767	17534	2508	66780	Cluster-1295.126867,Cluster-1295.141731,Cluster-1295.134368,Cluster-1295.123301,Cluster-1295.147404,Cluster-1295.123771,Cluster-1295.94264,Cluster-1295.194099,Cluster-1295.119919,Cluster-1295.129946,Cluster-1295.127648,Cluster-1295.183000,Cluster-1295.164849,Cluster-1295.206853,Cluster-1295.176587,Cluster-1295.79025,Cluster-1295.118284,Cluster-1295.136776,Cluster-1295.90664,Cluster-1295.133919,Cl…
GO:1901135	carbohydrate derivative metabolic process	biological_process	9.3886e-12	3.8516e-10	1063	17534	3453	66780	Cluster-1295.125529,Cluster-1295.133251,Cluster-1295.133901,Cluster-1295.176377,Cluster-1295.125556,Cluster-1295.155759,Cluster-1295.113159,Cluster-1295.104768,Cluster-1295.76074,Cluster-1295.145081,Cluster-1295.130351,Cluster-1295.122712,Cluster-1295.82712,Cluster-1295.207087,Cluster-6210.0,Cluster-1295.134589,Cluster-1295.186051,Cluster-1295.115850,Cluster-1295.169556,Cluster-1295.120324,Cluste…
GO:0006950	response to stress	biological_process	1.5537e-10	6.0333e-09	1120	17534	3673	66780	Cluster-1295.64968,Cluster-1295.125561,Cluster-1295.97088,Cluster-1295.135579,Cluster-1295.131871,Cluster-1295.128414,Cluster-1295.119798,Cluster-1295.17699,Cluster-1295.207198,Cluster-1295.155784,Cluster-1295.151173,Cluster-1295.91052,Cluster-58527.0,Cluster-1295.110508,Cluster-1295.109252,Cluster-1295.87129,Cluster-1295.170742,Cluster-1295.138433,Cluster-1295.119872,Cluster-1295.145607,Cluster-…
GO:0044281	small molecule metabolic process	biological_process	4.751e-10	1.7903e-08	2091	17534	6893	66780	Cluster-1295.175760,Cluster-1295.142451,Cluster-1295.161838,Cluster-1295.184291,Cluster-1295.41291,Cluster-1295.76991,Cluster-1295.93236,Cluster-1295.125254,Cluster-1295.171619,Cluster-1295.89644,Cluster-1295.108409,Cluster-1295.99367,Cluster-1295.102854,Cluster-1295.75987,Cluster-1295.144371,Cluster-1295.76858,Cluster-1295.177859,Cluster-1295.128594,Cluster-1295.155408,Cluster-1295.186417,Cluste…
GO:0033036	macromolecule localization	biological_process	4.8139e-10	1.8006e-08	971	17534	2801	66780	Cluster-1295.168078,Cluster-1295.87522,Cluster-1295.170012,Cluster-1295.51440,Cluster-1295.14431,Cluster-1295.215925,Cluster-1295.136431,Cluster-1295.97762,Cluster-1295.167775,Cluster-1295.125076,Cluster-1295.142957,Cluster-1295.224045,Cluster-1295.85816,Cluster-1295.181679,Cluster-1295.98405,Cluster-1295.176915,Cluster-1295.83874,Cluster-1295.169952,Cluster-1295.110875,Cluster-1295.174956,Cluste…
GO:1902582	single-organism intracellular transport	biological_process	5.6126e-10	2.0689e-08	519	17534	1412	66780	Cluster-1295.198244,Cluster-1295.131102,Cluster-1295.87129,Cluster-58527.0,Cluster-1295.178286,Cluster-1295.47158,Cluster-1295.246993,Cluster-1295.197653,Cluster-1295.107493,Cluster-1295.131221,Cluster-1295.230988,Cluster-1295.44455,Cluster-1295.125563,Cluster-1295.1265,Cluster-1295.91052,Cluster-1295.149259,Cluster-1295.207198,Cluster-1295.146250,Cluster-1295.137894,Cluster-1295.77504,Cluster-12…
GO:0031329	regulation of cellular catabolic process	biological_process	1.7559e-09	6.4259e-08	158	17534	333	66780	Cluster-1295.90365,Cluster-1295.137602,Cluster-1295.131077,Cluster-1295.147166,Cluster-1295.78686,Cluster-1295.135007,Cluster-1295.62894,Cluster-1295.174903,Cluster-1295.80855,Cluster-1295.146267,Cluster-1295.167119,Cluster-1295.160901,Cluster-1295.174940,Cluster-1295.63367,Cluster-1295.61582,Cluster-1295.169994,Cluster-1295.78666,Cluster-1295.149431,Cluster-1295.225659,Cluster-1295.56261,Cluster…
GO:0009894	regulation of catabolic process	biological_process	2.6142e-09	9.4314e-08	162	17534	345	66780	Cluster-1295.78686,Cluster-1295.62894,Cluster-1295.135007,Cluster-1295.174903,Cluster-1295.80855,Cluster-1295.90365,Cluster-1295.137602,Cluster-1295.147166,Cluster-1295.131077,Cluster-1295.174940,Cluster-1295.63367,Cluster-1295.61582,Cluster-1295.167119,Cluster-1295.146267,Cluster-1295.160901,Cluster-1295.148353,Cluster-1295.62587,Cluster-1295.62585,Cluster-1295.141635,Cluster-1295.101691,Cluster…
GO:0007049	cell cycle	biological_process	3.1086e-09	1.1058e-07	587	17534	1567	66780	Cluster-1295.184655,Cluster-1295.86546,Cluster-1295.81360,Cluster-41075.0,Cluster-1295.198320,Cluster-1295.78846,Cluster-1295.115636,Cluster-1295.211237,Cluster-1295.170171,Cluster-1295.206950,Cluster-1295.72485,Cluster-1295.60399,Cluster-1295.119959,Cluster-1295.86539,Cluster-1295.103107,Cluster-1295.92991,Cluster-1295.166980,Cluster-1295.80407,Cluster-1295.170368,Cluster-1295.137867,Cluster-129…
GO:0055114	oxidation-reduction process	biological_process	5.7215e-09	1.9935e-07	1363	17534	4687	66780	Cluster-1295.109011,Cluster-1295.232251,Cluster-1295.108859,Cluster-1295.83753,Cluster-1295.163076,Cluster-1295.68879,Cluster-1295.80472,Cluster-1295.86155,Cluster-1295.182735,Cluster-1295.105936,Cluster-1295.165912,Cluster-1295.96140,Cluster-1295.146781,Cluster-1295.176453,Cluster-1295.128875,Cluster-1295.44916,Cluster-1295.117521,Cluster-1295.36388,Cluster-1295.186372,Cluster-1295.211113,Cluste…
GO:1901564	organonitrogen compound metabolic process	biological_process	7.7358e-09	2.6589e-07	2581	17534	8822	66780	Cluster-1295.76483,Cluster-1295.189589,Cluster-1295.22584,Cluster-1295.145875,Cluster-1295.153690,Cluster-1295.164300,Cluster-1295.169842,Cluster-1295.124377,Cluster-1295.155272,Cluster-1295.156813,Cluster-1295.178245,Cluster-1295.149858,Cluster-1295.155762,Cluster-1295.171389,Cluster-1295.50884,Cluster-1295.192794,Cluster-1295.146323,Cluster-1295.192090,Cluster-82912.0,Cluster-1295.116025,Cluste…
GO:0016482	cytoplasmic transport	biological_process	8.1038e-09	2.7667e-07	353	17534	951	66780	Cluster-1295.92579,Cluster-1295.156963,Cluster-1295.181209,Cluster-1295.217948,Cluster-1295.158944,Cluster-1295.177010,Cluster-1295.178625,Cluster-1295.155257,Cluster-1295.43370,Cluster-1295.174457,Cluster-1295.36388,Cluster-1295.76948,Cluster-1295.66535,Cluster-1295.160526,Cluster-1295.198243,Cluster-1295.177365,Cluster-1295.112744,Cluster-1295.134242,Cluster-1295.117591,Cluster-1295.175166,Clus…
GO:0071702	organic substance transport	biological_process	2.2892e-08	7.4174e-07	1085	17534	3282	66780	Cluster-1295.66725,Cluster-1295.17314,Cluster-1295.169905,Cluster-1295.135876,Cluster-1295.236065,Cluster-1295.189789,Cluster-1295.129304,Cluster-1295.162286,Cluster-1295.110549,Cluster-1295.249437,Cluster-1295.206394,Cluster-1295.84030,Cluster-1295.155991,Cluster-1295.131977,Cluster-1295.132166,Cluster-1295.160890,Cluster-1295.176543,Cluster-1295.25233,Cluster-1295.76432,Cluster-1295.178405,Clus…
GO:0010506	regulation of autophagy	biological_process	3.4933e-08	1.0969e-06	122	17534	257	66780	Cluster-1295.157618,Cluster-1295.35605,Cluster-1295.80088,Cluster-1295.160901,Cluster-1295.135207,Cluster-1295.106182,Cluster-1295.146267,Cluster-1295.167119,Cluster-1295.145664,Cluster-1295.41865,Cluster-1295.61582,Cluster-1295.232569,Cluster-1295.63367,Cluster-1295.174940,Cluster-1295.97478,Cluster-1295.131077,Cluster-1295.80354,Cluster-1295.100754,Cluster-1295.88826,Cluster-1295.181177,Cluster…
GO:0016070	RNA metabolic process	biological_process	3.8281e-08	1.1523e-06	2810	17534	8973	66780	Cluster-1295.78349,Cluster-1295.182085,Cluster-1295.120485,Cluster-1295.72684,Cluster-1295.215510,Cluster-1295.145653,Cluster-1295.163448,Cluster-1295.171140,Cluster-1295.117358,Cluster-1295.207134,Cluster-1295.80188,Cluster-1295.204544,Cluster-1295.150740,Cluster-1295.27960,Cluster-1295.59759,Cluster-1295.79772,Cluster-1295.175714,Cluster-1295.168860,Cluster-1295.152859,Cluster-1295.188688,Clust…
GO:0022402	cell cycle process	biological_process	4.8167e-08	1.4163e-06	411	17534	1081	66780	Cluster-1295.177663,Cluster-1295.164856,Cluster-1295.85279,Cluster-1295.181257,Cluster-1295.213328,Cluster-1295.40738,Cluster-1295.124419,Cluster-1295.179655,Cluster-1295.79925,Cluster-1295.232545,Cluster-1295.165910,Cluster-18951.0,Cluster-1295.241681,Cluster-1295.209109,Cluster-1295.95637,Cluster-1295.76415,Cluster-1295.203019,Cluster-1295.94005,Cluster-1295.140643,Cluster-1295.130198,Cluster-1…
GO:0006366	transcription from RNA polymerase II promoter	biological_process	6.4894e-08	1.8972e-06	231	17534	560	66780	Cluster-1295.132249,Cluster-1295.96813,Cluster-1295.107038,Cluster-1295.136048,Cluster-1295.225707,Cluster-1295.200208,Cluster-1295.80586,Cluster-1295.140119,Cluster-1295.173080,Cluster-1295.175523,Cluster-1295.190141,Cluster-1295.74687,Cluster-1295.138171,Cluster-1295.217581,Cluster-1295.139323,Cluster-1295.248863,Cluster-1295.167349,Cluster-1295.117499,Cluster-1295.78971,Cluster-1295.200789,Clu…
GO:0015074	DNA integration	biological_process	7.5193e-08	2.1611e-06	595	17534	1498	66780	Cluster-1295.72935,Cluster-1295.121551,Cluster-1295.232929,Cluster-1295.224195,Cluster-1295.88221,Cluster-1295.41525,Cluster-1295.140735,Cluster-1295.105293,Cluster-1295.181779,Cluster-1295.146519,Cluster-1295.224788,Cluster-1295.135573,Cluster-1295.225281,Cluster-1295.130899,Cluster-1295.202790,Cluster-1295.193886,Cluster-1295.141193,Cluster-1295.93142,Cluster-1295.139698,Cluster-1295.90090,Clus…
GO:0006606	protein import into nucleus	biological_process	1.2699e-07	3.5109e-06	130	17534	268	66780	Cluster-1295.98294,Cluster-1295.63367,Cluster-1295.80008,Cluster-1295.50597,Cluster-1295.61582,Cluster-1295.78052,Cluster-1295.168994,Cluster-1295.209868,Cluster-1295.113533,Cluster-1295.167119,Cluster-1295.174903,Cluster-1295.175165,Cluster-1295.75844,Cluster-1295.108466,Cluster-1295.155235,Cluster-1295.230988,Cluster-1295.147166,Cluster-1295.120507,Cluster-1295.246993,Cluster-1295.140686,Cluste…
GO:0034504	protein localization to nucleus	biological_process	1.2699e-07	3.5109e-06	130	17534	268	66780	Cluster-1295.201404,Cluster-1295.36388,Cluster-1295.83139,Cluster-1295.181209,Cluster-1295.122472,Cluster-1295.163060,Cluster-1295.156963,Cluster-1295.178625,Cluster-1295.177010,Cluster-1295.63912,Cluster-1295.142341,Cluster-1295.131175,Cluster-1295.91369,Cluster-1295.189789,Cluster-1295.112744,Cluster-1295.66535,Cluster-1295.175166,Cluster-1295.117591,Cluster-1295.94891,Cluster-1295.134242,Clust…
GO:0044744	protein targeting to nucleus	biological_process	1.2699e-07	3.5109e-06	130	17534	268	66780	Cluster-1295.152859,Cluster-1295.179534,Cluster-1295.106976,Cluster-1295.180819,Cluster-1295.79997,Cluster-1295.178405,Cluster-1295.157469,Cluster-1295.206236,Cluster-1295.175107,Cluster-1295.80629,Cluster-1295.141775,Cluster-1295.198469,Cluster-1295.212842,Cluster-1295.103107,Cluster-1295.115636,Cluster-1295.134242,Cluster-1295.94891,Cluster-1295.175166,Cluster-1295.117591,Cluster-1295.66535,Clu…
GO:0051170	nuclear import	biological_process	1.2699e-07	3.5109e-06	130	17534	268	66780	Cluster-1295.180819,Cluster-1295.152859,Cluster-1295.106976,Cluster-1295.179534,Cluster-1295.80629,Cluster-1295.175107,Cluster-1295.79997,Cluster-1295.178405,Cluster-1295.206236,Cluster-1295.157469,Cluster-1295.212842,Cluster-1295.103107,Cluster-1295.198469,Cluster-1295.141775,Cluster-1295.115636,Cluster-1295.66535,Cluster-1295.112744,Cluster-1295.94891,Cluster-1295.134242,Cluster-1295.117591,Clu…
GO:1902593	single-organism nuclear import	biological_process	1.2699e-07	3.5109e-06	130	17534	268	66780	Cluster-1295.62588,Cluster-1295.122210,Cluster-1295.174058,Cluster-1295.124639,Cluster-1295.51440,Cluster-1295.180966,Cluster-1295.128310,Cluster-1295.169995,Cluster-1295.174956,Cluster-1295.26437,Cluster-1295.79537,Cluster-1295.62576,Cluster-1295.79093,Cluster-1295.167846,Cluster-1295.132282,Cluster-1295.80061,Cluster-1295.191510,Cluster-1295.41865,Cluster-1295.198093,Cluster-1295.174843,Cluster…
GO:0006352	DNA-templated transcription, initiation	biological_process	3.3303e-07	8.9164e-06	178	17534	454	66780	Cluster-1295.146448,Cluster-1295.130587,Cluster-1295.116738,Cluster-1295.131436,Cluster-1295.142297,Cluster-1295.141034,Cluster-1295.176412,Cluster-1295.135062,Cluster-1295.123951,Cluster-1295.142231,Cluster-1295.148916,Cluster-1295.124895,Cluster-1295.16448,Cluster-1295.159582,Cluster-1295.80494,Cluster-1295.78197,Cluster-1295.51115,Cluster-1295.119046,Cluster-1295.171235,Cluster-1295.125320,Clu…
GO:0016043	cellular component organization	biological_process	7.2488e-07	1.9008e-05	1569	17534	4792	66780	Cluster-1295.87810,Cluster-1295.85729,Cluster-1295.134634,Cluster-1295.249148,Cluster-1295.181737,Cluster-1295.132790,Cluster-1295.237342,Cluster-1295.114554,Cluster-1295.176043,Cluster-1295.124639,Cluster-1295.177765,Cluster-1295.124132,Cluster-1295.138594,Cluster-1295.78088,Cluster-1295.151310,Cluster-1295.214305,Cluster-1295.81026,Cluster-1295.180966,Cluster-1295.78792,Cluster-1295.145083,Clus…
GO:0007017	microtubule-based process	biological_process	1.2707e-06	3.3149e-05	253	17534	626	66780	Cluster-1295.122034,Cluster-1295.175949,Cluster-1295.180442,Cluster-1295.119097,Cluster-1295.176000,Cluster-1295.33086,Cluster-1295.86928,Cluster-45646.0,Cluster-1295.79744,Cluster-1295.177348,Cluster-1295.62251,Cluster-1295.192324,Cluster-1295.178429,Cluster-1295.165592,Cluster-1295.163983,Cluster-1295.68943,Cluster-1295.53689,Cluster-1295.141622,Cluster-1295.88865,Cluster-1295.81431,Cluster-129…
GO:0009056	catabolic process	biological_process	1.4567e-06	3.7808e-05	917	17534	2735	66780	Cluster-1295.136327,Cluster-1295.223014,Cluster-1295.141035,Cluster-1295.234533,Cluster-1295.155760,Cluster-1295.120640,Cluster-1295.49784,Cluster-1295.163529,Cluster-1295.81941,Cluster-1295.120507,Cluster-1295.110435,Cluster-1295.57020,Cluster-1295.140730,Cluster-1295.87642,Cluster-1295.82351,Cluster-1295.134386,Cluster-1295.189487,Cluster-1295.121991,Cluster-1295.179213,Cluster-1295.79113,Clust…
GO:0072594	establishment of protein localization to organelle	biological_process	1.9189e-06	4.93e-05	220	17534	531	66780	Cluster-1295.164919,Cluster-1295.119912,Cluster-1295.179534,Cluster-1295.106976,Cluster-1295.64580,Cluster-1295.152859,Cluster-1295.174850,Cluster-1295.88194,Cluster-1295.180819,Cluster-1295.74357,Cluster-1295.157469,Cluster-1295.28512,Cluster-1295.206236,Cluster-1295.79997,Cluster-1295.178405,Cluster-1295.204217,Cluster-1295.170878,Cluster-1295.90381,Cluster-1295.80629,Cluster-1295.175107,Cluste…
GO:0048193	Golgi vesicle transport	biological_process	1.9903e-06	5.0877e-05	234	17534	654	66780	Cluster-1295.115636,Cluster-1295.224093,Cluster-1295.76198,Cluster-1295.78349,Cluster-1295.111025,Cluster-1295.237770,Cluster-1295.131054,Cluster-1295.79887,Cluster-1295.160546,Cluster-1295.175069,Cluster-1295.74167,Cluster-1295.154116,Cluster-1295.163546,Cluster-1295.114040,Cluster-1295.143502,Cluster-1295.80629,Cluster-1295.213287,Cluster-1295.246992,Cluster-1295.60791,Cluster-1295.139592,Clust…
GO:0065003	macromolecular complex assembly	biological_process	2.1825e-06	5.5513e-05	537	17534	1470	66780	Cluster-1295.246993,Cluster-1295.160191,Cluster-1295.35644,Cluster-1295.86313,Cluster-1295.73748,Cluster-1295.20936,Cluster-1295.99838,Cluster-1295.139445,Cluster-1295.176520,Cluster-1295.68943,Cluster-1295.119872,Cluster-1295.176736,Cluster-1295.163990,Cluster-1295.62587,Cluster-1295.175977,Cluster-1295.121079,Cluster-1295.93337,Cluster-1295.112942,Cluster-1295.138428,Cluster-58527.0,Cluster-129…
GO:0044248	cellular catabolic process	biological_process	2.7957e-06	7.0755e-05	763	17534	2168	66780	Cluster-1295.93634,Cluster-1295.154931,Cluster-1295.202790,Cluster-1295.47110,Cluster-1295.193886,Cluster-1295.65707,Cluster-1295.183076,Cluster-1295.251381,Cluster-1295.72680,Cluster-1295.119345,Cluster-1295.199308,Cluster-1295.183911,Cluster-1295.76574,Cluster-1295.130613,Cluster-1295.158123,Cluster-1295.72829,Cluster-1295.105573,Cluster-1295.72935,Cluster-1295.169283,Cluster-1295.46780,Cluster…
GO:0017038	protein import	biological_process	3.5506e-06	8.854e-05	163	17534	387	66780	Cluster-1295.201404,Cluster-1295.36388,Cluster-1295.83139,Cluster-1295.181209,Cluster-1295.217948,Cluster-1295.115836,Cluster-1295.163060,Cluster-1295.122472,Cluster-1295.156963,Cluster-1295.178625,Cluster-1295.177010,Cluster-1295.63912,Cluster-1295.131175,Cluster-1295.142341,Cluster-1295.91369,Cluster-1295.189789,Cluster-1295.112744,Cluster-1295.66535,Cluster-1295.117591,Cluster-1295.175166,Clus…
GO:0033365	protein localization to organelle	biological_process	3.8749e-06	9.5688e-05	240	17534	593	66780	Cluster-1295.94891,Cluster-1295.134242,Cluster-1295.153425,Cluster-1295.117591,Cluster-1295.175166,Cluster-1295.131513,Cluster-1295.160526,Cluster-1295.66535,Cluster-1295.112744,Cluster-1295.177365,Cluster-1295.129850,Cluster-1295.189789,Cluster-1295.91369,Cluster-1295.157549,Cluster-1295.131175,Cluster-1295.142341,Cluster-1295.63912,Cluster-1295.177010,Cluster-1295.178625,Cluster-1295.92579,Clus…
GO:0051169	nuclear transport	biological_process	4.0901e-06	0.00010051	162	17534	373	66780	Cluster-1295.78171,Cluster-1295.69562,Cluster-1295.88826,Cluster-1295.93142,Cluster-1295.62586,Cluster-1295.202790,Cluster-1295.65707,Cluster-1295.188981,Cluster-56257.0,Cluster-1295.113627,Cluster-1295.169628,Cluster-1295.194650,Cluster-1295.35605,Cluster-1295.224780,Cluster-1295.23891,Cluster-1295.145664,Cluster-1295.46780,Cluster-1295.203158,Cluster-1295.106182,Cluster-1295.198093,Cluster-1295…
GO:0043933	macromolecular complex subunit organization	biological_process	4.8826e-06	0.00011848	641	17534	1822	66780	Cluster-1295.174481,Cluster-1295.73748,Cluster-1295.86313,Cluster-1295.20936,Cluster-1295.98909,Cluster-1295.246993,Cluster-1295.160191,Cluster-1295.44372,Cluster-1295.35644,Cluster-1295.176520,Cluster-1295.99838,Cluster-1295.139445,Cluster-1295.163990,Cluster-1295.62587,Cluster-1295.68943,Cluster-1295.119872,Cluster-1295.176736,Cluster-1295.138428,Cluster-58527.0,Cluster-1295.79316,Cluster-1295.…
GO:0022607	cellular component assembly	biological_process	4.891e-06	0.00011848	758	17534	2152	66780	Cluster-1295.176543,Cluster-1295.143350,Cluster-1295.87660,Cluster-1295.164082,Cluster-1295.130117,Cluster-1295.118571,Cluster-1295.154828,Cluster-1295.103668,Cluster-1295.25233,Cluster-1295.74167,Cluster-1295.144666,Cluster-1295.132281,Cluster-1295.156642,Cluster-1295.39492,Cluster-1295.176430,Cluster-1295.24864,Cluster-54223.0,Cluster-1295.180286,Cluster-1295.66535,Cluster-1295.128096,Cluster-1…
GO:0016192	vesicle-mediated transport	biological_process	5.6171e-06	0.00013478	451	17534	1309	66780	Cluster-1295.131077,Cluster-1295.111027,Cluster-1295.109237,Cluster-1295.78490,Cluster-1295.136809,Cluster-1295.140905,Cluster-1295.133909,Cluster-1295.108466,Cluster-1295.180909,Cluster-1295.164372,Cluster-1295.79487,Cluster-1295.186009,Cluster-1295.12119,Cluster-1295.120081,Cluster-1295.232057,Cluster-1295.169209,Cluster-1295.107244,Cluster-1295.145520,Cluster-1295.93408,Cluster-1295.167119,Clu…
GO:0006996	organelle organization	biological_process	6.3566e-06	0.00015181	874	17534	2623	66780	Cluster-1295.74749,Cluster-1295.149463,Cluster-1295.28410,Cluster-1295.109404,Cluster-1295.144133,Cluster-1295.146589,Cluster-1295.151189,Cluster-1295.220879,Cluster-1295.153598,Cluster-1295.224237,Cluster-1295.63882,Cluster-1295.38790,Cluster-1295.41541,Cluster-1295.175678,Cluster-1295.169400,Cluster-1295.216299,Cluster-1295.78684,Cluster-1295.190054,Cluster-1295.152907,Cluster-1295.73746,Cluste…
GO:0006913	nucleocytoplasmic transport	biological_process	6.5164e-06	0.0001549	158	17534	365	66780	Cluster-1295.115636,Cluster-1295.198469,Cluster-1295.141775,Cluster-1295.132281,Cluster-1295.212842,Cluster-1295.103107,Cluster-1295.79997,Cluster-1295.178405,Cluster-1295.206236,Cluster-1295.157469,Cluster-1295.175107,Cluster-1295.80629,Cluster-1295.152859,Cluster-1295.106976,Cluster-1295.179534,Cluster-1295.180819,Cluster-1295.36388,Cluster-1295.83139,Cluster-1295.201404,Cluster-1295.177010,Clu…
GO:0034622	cellular macromolecular complex assembly	biological_process	6.6559e-06	0.00015748	402	17534	1094	66780	Cluster-1295.132790,Cluster-1295.76547,Cluster-1295.62576,Cluster-1295.114554,Cluster-1295.80061,Cluster-1295.97083,Cluster-1295.76256,Cluster-1295.85729,Cluster-1295.116662,Cluster-1295.133895,Cluster-1295.122726,Cluster-1295.134634,Cluster-1295.77436,Cluster-1295.145083,Cluster-1295.176043,Cluster-1295.110037,Cluster-1295.124639,Cluster-1295.80140,Cluster-1295.54903,Cluster-1295.174058,Cluster-…
GO:0006605	protein targeting	biological_process	6.7089e-06	0.000158	255	17534	649	66780	Cluster-1295.98294,Cluster-1295.63367,Cluster-1295.80385,Cluster-1295.80008,Cluster-1295.168994,Cluster-1295.50597,Cluster-1295.131476,Cluster-1295.61582,Cluster-1295.78052,Cluster-1295.149259,Cluster-1295.249184,Cluster-1295.76205,Cluster-1295.149986,Cluster-1295.209868,Cluster-1295.155354,Cluster-1295.232057,Cluster-1295.113533,Cluster-1295.98577,Cluster-1295.232502,Cluster-1295.154602,Cluster-…
GO:0006260	DNA replication	biological_process	7.5716e-06	0.00017668	579	17534	1679	66780	Cluster-1295.114069,Cluster-1295.153478,Cluster-1295.205356,Cluster-1295.111947,Cluster-1295.183567,Cluster-1295.181715,Cluster-1295.177404,Cluster-1295.132605,Cluster-1295.151018,Cluster-1295.142363,Cluster-1295.82153,Cluster-1295.77716,Cluster-1295.104072,Cluster-1295.17608,Cluster-1295.36854,Cluster-1295.74399,Cluster-1295.176457,Cluster-1295.88398,Cluster-1295.94380,Cluster-1295.94847,Cluster…
GO:0051301	cell division	biological_process	9.2277e-06	0.00021337	232	17534	571	66780	Cluster-1295.74918,Cluster-1295.119847,Cluster-1295.103107,Cluster-1295.86539,Cluster-1295.131596,Cluster-1295.119959,Cluster-1295.176430,Cluster-1295.72485,Cluster-1295.144824,Cluster-1295.78349,Cluster-1295.115636,Cluster-1295.183809,Cluster-1295.198320,Cluster-1295.215510,Cluster-1295.86546,Cluster-1295.180819,Cluster-1295.176543,Cluster-1295.152859,Cluster-1295.147695,Cluster-1295.44176,Clust…
GO:0006270	DNA replication initiation	biological_process	1.0598e-05	0.00024112	109	17534	232	66780	Cluster-1295.137212,Cluster-1295.131436,Cluster-1295.128782,Cluster-1295.80151,Cluster-1295.145951,Cluster-1295.114220,Cluster-1295.80550,Cluster-1295.126269,Cluster-1295.78947,Cluster-1295.75134,Cluster-1295.174328,Cluster-1295.51496,Cluster-1295.186555,Cluster-1295.103756,Cluster-1295.89636,Cluster-1295.104075,Cluster-1295.218829,Cluster-1295.232502,Cluster-1295.25316,Cluster-1295.141564,Cluste…
GO:0070271	protein complex biogenesis	biological_process	1.0609e-05	0.00024112	506	17534	1393	66780	Cluster-1295.101452,Cluster-1295.118571,Cluster-1295.246992,Cluster-1295.76815,Cluster-1295.103668,Cluster-1295.85539,Cluster-1295.25233,Cluster-1295.20790,Cluster-1295.143350,Cluster-1295.203911,Cluster-1295.130117,Cluster-1295.176896,Cluster-54223.0,Cluster-1295.24864,Cluster-1295.78846,Cluster-1295.115636,Cluster-1295.142383,Cluster-1295.157766,Cluster-1295.174952,Cluster-1295.43647,Cluster-12…
GO:0000278	mitotic cell cycle	biological_process	1.0617e-05	0.00024112	232	17534	574	66780	Cluster-1295.80855,Cluster-1295.75844,Cluster-1295.155235,Cluster-1295.135062,Cluster-1295.76698,Cluster-1295.137602,Cluster-1295.147166,Cluster-1295.158265,Cluster-1295.131077,Cluster-1295.176162,Cluster-1295.79625,Cluster-1295.115823,Cluster-1295.44246,Cluster-1295.213511,Cluster-1295.116161,Cluster-1295.78052,Cluster-1295.171645,Cluster-1295.177011,Cluster-1295.209868,Cluster-1295.174940,Clust…
GO:1903047	mitotic cell cycle process	biological_process	1.0617e-05	0.00024112	232	17534	574	66780	Cluster-1295.175610,Cluster-1295.37811,Cluster-1295.127049,Cluster-1295.89322,Cluster-1295.36243,Cluster-1295.26634,Cluster-1295.175556,Cluster-1295.92973,Cluster-1295.109272,Cluster-1295.174867,Cluster-1295.78239,Cluster-1295.76157,Cluster-1295.172672,Cluster-1295.126816,Cluster-1295.103858,Cluster-1295.175666,Cluster-1295.145791,Cluster-1295.108465,Cluster-1295.104882,Cluster-1295.158070,Cluste…
GO:1901362	organic cyclic compound biosynthetic process	biological_process	1.1324e-05	0.00025601	2688	17534	8795	66780	Cluster-1295.165489,Cluster-1295.155445,Cluster-1295.163309,Cluster-60943.0,Cluster-1295.141003,Cluster-1295.91176,Cluster-1295.172733,Cluster-1295.160129,Cluster-1295.126604,Cluster-1295.29875,Cluster-1295.22242,Cluster-1295.167994,Cluster-1295.82113,Cluster-1295.81457,Cluster-1295.79497,Cluster-1295.108682,Cluster-1295.151569,Cluster-1295.121991,Cluster-1295.58151,Cluster-1295.59147,Cluster-129…
GO:1902580	single-organism cellular localization	biological_process	1.1745e-05	0.00026372	270	17534	702	66780	Cluster-1295.51440,Cluster-1295.174888,Cluster-1295.176915,Cluster-1295.79537,Cluster-1295.169952,Cluster-1295.169995,Cluster-1295.174956,Cluster-1295.191510,Cluster-1295.167846,Cluster-1295.105598,Cluster-1295.132282,Cluster-1295.41390,Cluster-1295.41865,Cluster-1295.198093,Cluster-1295.183000,Cluster-1295.232929,Cluster-1295.46780,Cluster-1295.120223,Cluster-1295.105573,Cluster-1295.140244,Clus…
GO:0009058	biosynthetic process	biological_process	1.2822e-05	0.00028608	4096	17534	14090	66780	Cluster-1295.73763,Cluster-1295.23451,Cluster-1295.140153,Cluster-1295.55855,Cluster-1295.73748,Cluster-1295.98037,Cluster-1295.20936,Cluster-1295.186998,Cluster-1295.46798,Cluster-1295.73245,Cluster-1295.163983,Cluster-1295.16573,Cluster-1295.52935,Cluster-1295.135846,Cluster-1295.83245,Cluster-1295.212536,Cluster-1295.159582,Cluster-1295.75254,Cluster-1295.132356,Cluster-1295.78197,Cluster-1295…
GO:0006367	transcription initiation from RNA polymerase II promoter	biological_process	1.3374e-05	0.0002971	76	17534	159	66780	Cluster-1295.80201,Cluster-1295.130617,Cluster-1295.132762,Cluster-1295.179147,Cluster-1295.24835,Cluster-1295.134479,Cluster-1295.55114,Cluster-1295.82233,Cluster-1295.108045,Cluster-1295.161323,Cluster-1295.89589,Cluster-1295.111085,Cluster-1295.110200,Cluster-1295.73855,Cluster-1295.171635,Cluster-1295.161865,Cluster-1295.190141,Cluster-1295.115836,Cluster-1295.175523,Cluster-1295.141913,Clust…
GO:0006461	protein complex assembly	biological_process	1.4512e-05	0.00031949	502	17534	1384	66780	Cluster-1295.177385,Cluster-1295.20583,Cluster-1295.232569,Cluster-1295.129350,Cluster-1295.224780,Cluster-1295.35605,Cluster-1295.158602,Cluster-1295.216232,Cluster-1295.46780,Cluster-1295.152697,Cluster-1295.186375,Cluster-1295.175701,Cluster-1295.174716,Cluster-1295.198833,Cluster-1295.76574,Cluster-1295.130613,Cluster-1295.156152,Cluster-1295.208612,Cluster-1295.62586,Cluster-1295.195875,Clus…
GO:0048870	cell motility	biological_process	1.4571e-05	0.00031949	163	17534	381	66780	Cluster-1295.151923,Cluster-1295.177348,Cluster-1295.87642,Cluster-1295.130652,Cluster-1295.163529,Cluster-1295.178294,Cluster-1295.150239,Cluster-1295.108228,Cluster-1295.73748,Cluster-1295.169856,Cluster-1295.223014,Cluster-1295.193866,Cluster-1295.94893,Cluster-1295.52762,Cluster-1295.169994,Cluster-1295.78666,Cluster-1295.165420,Cluster-1295.98087,Cluster-1295.232907,Cluster-1295.119872,Clust…
GO:0051674	localization of cell	biological_process	1.4571e-05	0.00031949	163	17534	381	66780	Cluster-1295.21503,Cluster-1295.152005,Cluster-1295.163806,Cluster-1295.149497,Cluster-1295.104697,Cluster-1295.75471,Cluster-1295.130913,Cluster-1295.63882,Cluster-1295.179922,Cluster-1295.116201,Cluster-1295.161542,Cluster-1295.80473,Cluster-1295.162574,Cluster-1295.37811,Cluster-1295.218883,Cluster-1295.108465,Cluster-87356.0,Cluster-1295.148134,Cluster-1295.80628,Cluster-1295.80630,Cluster-12…
GO:0016311	dephosphorylation	biological_process	2.0579e-05	0.00044546	144	17534	328	66780	Cluster-1295.80331,Cluster-1295.190659,Cluster-1295.155593,Cluster-1295.177754,Cluster-1295.139306,Cluster-1295.91866,Cluster-1295.40821,Cluster-1295.141845,Cluster-1295.117135,Cluster-1295.145113,Cluster-1295.115603,Cluster-1295.81859,Cluster-1295.171009,Cluster-1295.87076,Cluster-1295.110085,Cluster-1295.155612,Cluster-1295.34477,Cluster-1295.109811,Cluster-1295.134000,Cluster-1295.77867,Cluste…
GO:0018130	heterocycle biosynthetic process	biological_process	2.6597e-05	0.00057331	2648	17534	8686	66780	Cluster-1295.146764,Cluster-1295.186455,Cluster-1295.136513,Cluster-1295.77256,Cluster-51956.0,Cluster-1295.135876,Cluster-1295.80253,Cluster-1295.136835,Cluster-1295.49820,Cluster-1295.111803,Cluster-1295.135503,Cluster-1295.131046,Cluster-1295.79743,Cluster-1295.199229,Cluster-1295.177455,Cluster-1295.133043,Cluster-1295.147649,Cluster-1295.122015,Cluster-1295.154813,Cluster-1295.193191,Cluster…
GO:0043623	cellular protein complex assembly	biological_process	2.7274e-05	0.00058542	348	17534	940	66780	Cluster-1295.197065,Cluster-1295.63912,Cluster-1295.98664,Cluster-1295.225226,Cluster-1295.89375,Cluster-1295.91369,Cluster-1295.159684,Cluster-1295.55836,Cluster-1295.206392,Cluster-1295.76976,Cluster-1295.47976,Cluster-1295.18082,Cluster-1295.147127,Cluster-1295.43551,Cluster-1295.140118,Cluster-1295.137217,Cluster-1295.28993,Cluster-1295.114579,Cluster-1295.177770,Cluster-1295.113049,Cluster-1…
GO:0019222	regulation of metabolic process	biological_process	2.7955e-05	0.00059752	2385	17534	7474	66780	Cluster-1295.75549,Cluster-1295.174911,Cluster-1295.83966,Cluster-1295.79274,Cluster-1295.150009,Cluster-1295.227422,Cluster-87897.0,Cluster-1295.155235,Cluster-1295.116447,Cluster-1295.140843,Cluster-1295.131436,Cluster-1295.146210,Cluster-1295.95198,Cluster-1295.215425,Cluster-1295.116652,Cluster-1295.172659,Cluster-1295.88501,Cluster-1295.137625,Cluster-1295.96952,Cluster-1295.173789,Cluster-1…
GO:0006928	movement of cell or subcellular component	biological_process	3.0877e-05	0.00065446	270	17534	678	66780	Cluster-1295.72463,Cluster-1295.25229,Cluster-1295.79736,Cluster-1295.144553,Cluster-1295.118970,Cluster-1295.175026,Cluster-1295.119047,Cluster-1295.66194,Cluster-1295.80088,Cluster-1295.219702,Cluster-1295.80593,Cluster-1295.140329,Cluster-56257.0,Cluster-1295.172413,Cluster-1295.78293,Cluster-1295.124140,Cluster-1295.250295,Cluster-1295.80140,Cluster-1295.62588,Cluster-1295.54903,Cluster-1295.…
GO:1902589	single-organism organelle organization	biological_process	3.7253e-05	0.00078126	509	17534	1473	66780	Cluster-1295.122735,Cluster-1295.81706,Cluster-1295.121079,Cluster-1295.175977,Cluster-1295.78666,Cluster-1295.79316,Cluster-1295.116878,Cluster-1295.78202,Cluster-1295.142391,Cluster-1295.138428,Cluster-1295.81431,Cluster-1295.249198,Cluster-1295.155272,Cluster-1295.163983,Cluster-1295.68943,Cluster-1295.174343,Cluster-1295.148353,Cluster-1295.62587,Cluster-1295.189156,Cluster-45646.0,Cluster-12…
GO:0030155	regulation of cell adhesion	biological_process	5.0602e-05	0.0010422	29	17534	46	66780	Cluster-1295.149497,Cluster-1295.138594,Cluster-1295.76787,Cluster-1295.209868,Cluster-1295.21503,Cluster-1295.94891,Cluster-1295.80140,Cluster-1295.62588,Cluster-1295.116201,Cluster-1295.186375,Cluster-1295.130913,Cluster-1295.152697,Cluster-1295.190416,Cluster-1295.161542,Cluster-85258.0,Cluster-1295.119047,Cluster-1295.55836,Cluster-1295.125045,Cluster-1295.186176,Cluster-1295.155235,Cluster-1…
GO:0019438	aromatic compound biosynthetic process	biological_process	5.4227e-05	0.0011123	2608	17534	8564	66780	Cluster-1295.78846,Cluster-1295.177233,Cluster-1295.76198,Cluster-1295.115636,Cluster-54560.0,Cluster-1295.211237,Cluster-1295.128560,Cluster-1295.18164,Cluster-1295.204416,Cluster-1295.219731,Cluster-1295.189796,Cluster-1295.94390,Cluster-1295.206668,Cluster-1295.122463,Cluster-1295.176505,Cluster-1295.176291,Cluster-1295.176896,Cluster-1295.119912,Cluster-1295.130349,Cluster-1295.125888,Cluster…
GO:1901576	organic substance biosynthetic process	biological_process	5.5287e-05	0.0011295	4004	17534	13816	66780	Cluster-1295.127166,Cluster-1295.167903,Cluster-1295.132242,Cluster-1295.108211,Cluster-1295.130138,Cluster-1295.173516,Cluster-1295.74621,Cluster-1295.149617,Cluster-1295.74171,Cluster-1295.165296,Cluster-1295.139393,Cluster-1295.246138,Cluster-1295.181548,Cluster-1295.74308,Cluster-1295.215123,Cluster-1295.50388,Cluster-1295.152065,Cluster-1295.218377,Cluster-1295.155051,Cluster-1295.117861,Clu…
GO:0000910	cytokinesis	biological_process	6.6433e-05	0.0013253	144	17534	328	66780	Cluster-1295.179655,Cluster-1295.232545,Cluster-1295.181257,Cluster-1295.200789,Cluster-1295.113159,Cluster-1295.40738,Cluster-1295.77866,Cluster-1295.177663,Cluster-1295.80628,Cluster-1295.96934,Cluster-1295.80630,Cluster-1295.138724,Cluster-1295.153478,Cluster-1295.155667,Cluster-1295.130198,Cluster-1295.232496,Cluster-1295.63884,Cluster-1295.209109,Cluster-1295.95637,Cluster-1295.127049,Cluste…
GO:0009059	macromolecule biosynthetic process	biological_process	7.1898e-05	0.0014287	3253	17534	10998	66780	Cluster-1295.157491,Cluster-1295.107114,Cluster-1295.34184,Cluster-1295.157098,Cluster-87356.0,Cluster-1295.176638,Cluster-1295.177236,Cluster-1295.91666,Cluster-1295.103391,Cluster-1295.205572,Cluster-1295.123623,Cluster-1295.108262,Cluster-1295.14354,Cluster-1295.141118,Cluster-1295.146843,Cluster-1295.119075,Cluster-1295.78941,Cluster-1295.127058,Cluster-1295.113186,Cluster-1295.180993,Cluster…
GO:0009896	positive regulation of catabolic process	biological_process	7.2996e-05	0.0014337	94	17534	219	66780	Cluster-1295.159944,Cluster-1295.84030,Cluster-1295.165296,Cluster-1295.33598,Cluster-1295.89921,Cluster-1295.179241,Cluster-1295.17320,Cluster-1295.142291,Cluster-1295.121092,Cluster-1295.158377,Cluster-1295.176631,Cluster-1295.175166,Cluster-1295.113481,Cluster-1295.156692,Cluster-1295.125600,Cluster-1295.66535,Cluster-87356.0,Cluster-1295.189789,Cluster-1295.76976,Cluster-1295.206392,Cluster-8…
GO:0010508	positive regulation of autophagy	biological_process	7.2996e-05	0.0014337	94	17534	219	66780	Cluster-1295.174940,Cluster-1295.97478,Cluster-1295.41865,Cluster-1295.61582,Cluster-1295.63367,Cluster-1295.232569,Cluster-1295.135207,Cluster-1295.167119,Cluster-1295.145664,Cluster-1295.35605,Cluster-1295.157618,Cluster-1295.80088,Cluster-1295.160901,Cluster-1295.135007,Cluster-1295.76574,Cluster-1295.78686,Cluster-1295.174903,Cluster-1295.65707,Cluster-1295.90365,Cluster-1295.131077,Cluster-1…
GO:0031331	positive regulation of cellular catabolic process	biological_process	7.2996e-05	0.0014337	94	17534	219	66780	Cluster-1295.159400,Cluster-1295.141635,Cluster-1295.98087,Cluster-1295.81431,Cluster-1295.100756,Cluster-1295.179409,Cluster-1295.62585,Cluster-1295.132790,Cluster-1295.178807,Cluster-1295.62576,Cluster-1295.104452,Cluster-1295.108468,Cluster-1295.56261,Cluster-1295.225659,Cluster-1295.149431,Cluster-1295.169994,Cluster-1295.120507,Cluster-1295.95777,Cluster-1295.207057,Cluster-1295.113972,Clust…
GO:0034645	cellular macromolecule biosynthetic process	biological_process	7.5015e-05	0.0014621	3215	17534	10845	66780	Cluster-1295.150270,Cluster-1295.168552,Cluster-1295.117085,Cluster-1295.169863,Cluster-1295.237078,Cluster-1295.129785,Cluster-1295.96565,Cluster-1295.161340,Cluster-1295.119712,Cluster-1295.148133,Cluster-1295.112368,Cluster-1295.23491,Cluster-1295.80151,Cluster-1295.158292,Cluster-1295.96316,Cluster-1295.81096,Cluster-1295.41865,Cluster-1295.130051,Cluster-1295.38344,Cluster-1295.130899,Cluste…
GO:0006470	protein dephosphorylation	biological_process	8.21e-05	0.001588	130	17534	297	66780	Cluster-1295.69925,Cluster-1295.80623,Cluster-1295.35184,Cluster-1295.74296,Cluster-1295.134817,Cluster-1295.140692,Cluster-1295.127664,Cluster-1295.75549,Cluster-1295.94612,Cluster-1295.88022,Cluster-1295.132112,Cluster-1295.9396,Cluster-1295.139607,Cluster-1295.102130,Cluster-1295.178691,Cluster-1295.110606,Cluster-1295.171154,Cluster-1295.140580,Cluster-1295.7901,Cluster-1295.132169,Cluster-12…
GO:0070647	protein modification by small protein conjugation or removal	biological_process	8.4495e-05	0.001622	305	17534	741	66780	Cluster-1295.237438,Cluster-1295.25213,Cluster-1295.174923,Cluster-1295.183712,Cluster-1295.56822,Cluster-1295.80088,Cluster-1295.134811,Cluster-1295.108089,Cluster-1295.71402,Cluster-1295.112655,Cluster-1295.202266,Cluster-1295.150375,Cluster-1295.142854,Cluster-1295.77806,Cluster-1295.231805,Cluster-1295.156687,Cluster-1295.14530,Cluster-1295.27251,Cluster-1295.124639,Cluster-1295.39721,Cluster…
GO:0007010	cytoskeleton organization	biological_process	8.7269e-05	0.0016689	351	17534	952	66780	Cluster-1295.190054,Cluster-1295.175610,Cluster-1295.179947,Cluster-1295.169400,Cluster-1295.26634,Cluster-1295.144957,Cluster-1295.110085,Cluster-1295.146248,Cluster-1295.147399,Cluster-1295.151544,Cluster-1295.140226,Cluster-1295.21503,Cluster-1295.151189,Cluster-1295.80524,Cluster-1295.166041,Cluster-1295.146589,Cluster-1295.149463,Cluster-1295.74749,Cluster-1295.28410,Cluster-1295.109404,Clus…
GO:0006351	transcription, DNA-templated	biological_process	8.9565e-05	0.0017001	2171	17534	6981	66780	Cluster-1295.186998,Cluster-1295.16573,Cluster-1295.163983,Cluster-1295.52935,Cluster-1295.47995,Cluster-1295.73763,Cluster-1295.145786,Cluster-1295.44337,Cluster-1295.108341,Cluster-1295.140153,Cluster-1295.219470,Cluster-1295.55855,Cluster-1295.62082,Cluster-1295.20936,Cluster-1295.98037,Cluster-1295.174481,Cluster-1295.136517,Cluster-1295.137602,Cluster-1295.243053,Cluster-1295.161065,Cluster-…
GO:0097659	nucleic acid-templated transcription	biological_process	8.9565e-05	0.0017001	2171	17534	6981	66780	Cluster-1295.216711,Cluster-1295.253442,Cluster-1295.171317,Cluster-1295.146790,Cluster-1295.214458,Cluster-1295.151943,Cluster-1295.174328,Cluster-1295.145234,Cluster-1295.80539,Cluster-1295.155539,Cluster-1295.121742,Cluster-1295.41338,Cluster-1295.198091,Cluster-1295.159039,Cluster-1295.131632,Cluster-1295.175958,Cluster-1295.115998,Cluster-1295.115717,Cluster-1295.136547,Cluster-1295.163499,C…
GO:0044249	cellular biosynthetic process	biological_process	0.00010102	0.0019104	3898	17534	13421	66780	Cluster-1295.144278,Cluster-1295.164501,Cluster-1295.131744,Cluster-1295.135310,Cluster-1295.134268,Cluster-1295.13461,Cluster-1295.215230,Cluster-1295.144932,Cluster-1295.151437,Cluster-1295.233907,Cluster-1295.178021,Cluster-1295.25765,Cluster-1295.163135,Cluster-1295.176396,Cluster-1295.82605,Cluster-81611.0,Cluster-1295.180563,Cluster-1295.68722,Cluster-1295.117381,Cluster-1295.237789,Cluster…
GO:0032259	methylation	biological_process	0.00011105	0.0020543	135	17534	340	66780	Cluster-1295.77373,Cluster-1295.42289,Cluster-1295.176228,Cluster-1295.206932,Cluster-1295.167953,Cluster-1295.160489,Cluster-1295.78942,Cluster-1295.158631,Cluster-1295.33117,Cluster-1295.74599,Cluster-1295.147084,Cluster-1295.136701,Cluster-1295.82603,Cluster-1295.179178,Cluster-1295.120798,Cluster-1295.193191,Cluster-1295.222075,Cluster-1295.149617,Cluster-1295.157242,Cluster-1295.82614,Cluste…
GO:0071840	cellular component organization or biogenesis	biological_process	0.00012185	0.0022458	1993	17534	6612	66780	Cluster-1295.159410,Cluster-1295.33667,Cluster-1295.105100,Cluster-1295.81431,Cluster-1295.44211,Cluster-1295.79918,Cluster-1295.142391,Cluster-1295.151517,Cluster-1295.80534,Cluster-1295.153561,Cluster-1295.60076,Cluster-1295.176481,Cluster-1295.107095,Cluster-1295.81706,Cluster-1295.122735,Cluster-1295.210573,Cluster-1295.156991,Cluster-1295.78151,Cluster-1295.157992,Cluster-1295.153534,Cluster…
GO:0032774	RNA biosynthetic process	biological_process	0.00013383	0.0024401	2188	17534	7062	66780	Cluster-1295.74467,Cluster-1295.86591,Cluster-1295.78004,Cluster-1295.113165,Cluster-1295.187665,Cluster-1295.77210,Cluster-1295.175996,Cluster-1295.176005,Cluster-1295.145659,Cluster-1295.117633,Cluster-1295.164835,Cluster-1295.65769,Cluster-1295.159771,Cluster-1295.89523,Cluster-1295.97263,Cluster-1295.205619,Cluster-1295.248386,Cluster-1295.81651,Cluster-1295.200789,Cluster-1295.167349,Cluster…
GO:0006396	RNA processing	biological_process	0.00015392	0.0027667	492	17534	1427	66780	Cluster-1295.165869,Cluster-1295.57607,Cluster-1295.91094,Cluster-1295.149431,Cluster-1295.137115,Cluster-1295.175218,Cluster-1295.124929,Cluster-1295.160473,Cluster-1295.104452,Cluster-1295.4219,Cluster-1295.80837,Cluster-1295.158593,Cluster-1295.96043,Cluster-1295.131066,Cluster-1295.129485,Cluster-1295.128932,Cluster-1295.53515,Cluster-1295.77264,Cluster-1295.189487,Cluster-1295.159622,Cluster…
GO:0034654	nucleobase-containing compound biosynthetic process	biological_process	0.00015725	0.0027969	2403	17534	7827	66780	Cluster-1295.140254,Cluster-1295.144372,Cluster-1295.62251,Cluster-1295.130037,Cluster-1295.177301,Cluster-1295.110443,Cluster-1295.128821,Cluster-1295.135009,Cluster-1295.75807,Cluster-1295.87881,Cluster-1295.105139,Cluster-1295.150468,Cluster-1295.149858,Cluster-1295.23737,Cluster-1295.123541,Cluster-1295.210426,Cluster-1295.156813,Cluster-1295.106337,Cluster-1295.79253,Cluster-1295.70209,Clust…
GO:0071822	protein complex subunit organization	biological_process	0.00016156	0.0028636	545	17534	1570	66780	Cluster-1295.183865,Cluster-1295.112475,Cluster-1295.78852,Cluster-1295.203019,Cluster-1295.80175,Cluster-1295.241681,Cluster-1295.179655,Cluster-1295.181422,Cluster-1295.124729,Cluster-1295.135423,Cluster-1295.155320,Cluster-1295.40738,Cluster-1295.149520,Cluster-1295.153637,Cluster-1295.21503,Cluster-1295.177842,Cluster-1295.159578,Cluster-1295.75617,Cluster-1295.177672,Cluster-1295.116201,Clus…
GO:0051258	protein polymerization	biological_process	0.00016504	0.0029151	177	17534	444	66780	Cluster-1295.28993,Cluster-1295.113049,Cluster-1295.79719,Cluster-1295.175166,Cluster-1295.117591,Cluster-1295.52979,Cluster-1295.137217,Cluster-1295.128096,Cluster-1295.47976,Cluster-1295.80046,Cluster-1295.55836,Cluster-1295.159684,Cluster-1295.76976,Cluster-1295.91369,Cluster-1295.197065,Cluster-1295.63912,Cluster-1295.225226,Cluster-1295.75394,Cluster-84390.0,Cluster-1295.108427,Cluster-1295.…
GO:0006206	pyrimidine nucleobase metabolic process	biological_process	0.0001713	0.0030152	257	17534	821	66780	Cluster-1295.165499,Cluster-1295.128885,Cluster-1295.119968,Cluster-1295.74112,Cluster-1295.157385,Cluster-1295.123710,Cluster-1295.128877,Cluster-1295.180563,Cluster-1295.78145,Cluster-1295.178021,Cluster-1295.134427,Cluster-1295.120463,Cluster-1295.73746,Cluster-1295.175091,Cluster-1295.119980,Cluster-1295.75633,Cluster-1295.34184,Cluster-1295.160763,Cluster-1295.96837,Cluster-1295.163580,Clust…
GO:0006357	regulation of transcription from RNA polymerase II promoter	biological_process	0.00017325	0.003039	142	17534	348	66780	Cluster-1295.91745,Cluster-1295.152617,Cluster-1295.172399,Cluster-1295.152480,Cluster-1295.63882,Cluster-1295.117395,Cluster-1295.159771,Cluster-1295.89523,Cluster-1295.161865,Cluster-1295.130795,Cluster-1295.128450,Cluster-1295.174867,Cluster-1295.78221,Cluster-1295.25081,Cluster-1295.55114,Cluster-1295.63305,Cluster-1295.188091,Cluster-1295.145473,Cluster-1295.161323,Cluster-1295.73746,Cluster…
GO:0031323	regulation of cellular metabolic process	biological_process	0.00018581	0.0032481	2168	17534	6868	66780	Cluster-1295.54903,Cluster-1295.186925,Cluster-1295.62588,Cluster-1295.118783,Cluster-1295.153167,Cluster-1295.241874,Cluster-1295.152905,Cluster-1295.57039,Cluster-1295.116662,Cluster-1295.143858,Cluster-1295.173489,Cluster-1295.121029,Cluster-1295.150960,Cluster-1295.23506,Cluster-1295.159013,Cluster-1295.189057,Cluster-1295.100018,Cluster-1295.95359,Cluster-1295.146491,Cluster-1295.155388,Clus…
GO:0006261	DNA-dependent DNA replication	biological_process	0.00020885	0.0036261	174	17534	445	66780	Cluster-1295.114069,Cluster-1295.199471,Cluster-1295.109850,Cluster-1295.176638,Cluster-1295.181715,Cluster-1295.142333,Cluster-1295.132605,Cluster-1295.190748,Cluster-1295.142363,Cluster-1295.110555,Cluster-1295.181615,Cluster-1295.153125,Cluster-1295.82153,Cluster-1295.205572,Cluster-1295.200208,Cluster-1295.125560,Cluster-1295.155681,Cluster-1295.104072,Cluster-1295.237203,Cluster-1295.159661,…
GO:0016567	protein ubiquitination	biological_process	0.00021728	0.0037596	243	17534	590	66780	Cluster-1295.109902,Cluster-1295.142842,Cluster-1295.181461,Cluster-1295.148353,Cluster-1295.97757,Cluster-1295.62587,Cluster-1295.75626,Cluster-1295.101691,Cluster-1295.233465,Cluster-1295.1644,Cluster-1295.116878,Cluster-1295.78666,Cluster-1295.142158,Cluster-1295.152261,Cluster-1295.50811,Cluster-1295.94893,Cluster-1295.154527,Cluster-1295.83875,Cluster-1295.159134,Cluster-1295.145553,Cluster-…
GO:0006570	tyrosine metabolic process	biological_process	0.00022672	0.0038702	174	17534	463	66780	Cluster-1295.22866,Cluster-1295.199729,Cluster-1295.124134,Cluster-1295.76920,Cluster-1295.179878,Cluster-1295.79255,Cluster-1295.83011,Cluster-1295.83008,Cluster-1295.82051,Cluster-1295.196434,Cluster-1295.159946,Cluster-1295.156836,Cluster-1295.211131,Cluster-1295.200672,Cluster-1295.78893,Cluster-1295.179612,Cluster-1295.158615,Cluster-1295.82058,Cluster-1295.252768,Cluster-1295.184548,Cluster…
GO:0007596	blood coagulation	biological_process	0.00023202	0.0039213	149	17534	374	66780	Cluster-1295.75394,Cluster-1295.108427,Cluster-84390.0,Cluster-1295.181209,Cluster-1295.149320,Cluster-1295.145665,Cluster-1295.79719,Cluster-1295.28993,Cluster-1295.52979,Cluster-1295.175166,Cluster-1295.117591,Cluster-1295.80046,Cluster-1295.47976,Cluster-1295.76976,Cluster-1295.55836,Cluster-1295.91369,Cluster-1295.63912,Cluster-1295.197065,Cluster-1295.72485,Cluster-1295.132281,Cluster-1295.1…
GO:0046496	nicotinamide nucleotide metabolic process	biological_process	0.00023323	0.0039286	113	17534	356	66780	Cluster-1295.77688,Cluster-1295.155120,Cluster-1295.148183,Cluster-1295.90400,Cluster-1295.92284,Cluster-1295.189796,Cluster-1295.75896,Cluster-1295.81219,Cluster-1295.72794,Cluster-1295.136267,Cluster-1295.82055,Cluster-1295.131124,Cluster-1295.143092,Cluster-1295.82050,Cluster-1295.82056,Cluster-1295.82048,Cluster-1295.133977,Cluster-1295.110200,Cluster-1295.104950,Cluster-1295.100351,Cluster-1…
GO:0000281	mitotic cytokinesis	biological_process	0.00027519	0.0045599	123	17534	276	66780	Cluster-1295.186252,Cluster-1295.209109,Cluster-1295.95637,Cluster-1295.130198,Cluster-1295.155667,Cluster-1295.132284,Cluster-1295.232496,Cluster-1295.63884,Cluster-1295.197065,Cluster-1295.135677,Cluster-1295.79719,Cluster-1295.134242,Cluster-1295.157085,Cluster-1295.138724,Cluster-1295.80630,Cluster-1295.80628,Cluster-1295.96934,Cluster-1295.153478,Cluster-1295.177663,Cluster-1295.132166,Clust…
GO:0061640	cytoskeleton-dependent cytokinesis	biological_process	0.00027519	0.0045599	123	17534	276	66780	Cluster-1295.145083,Cluster-16390.0,Cluster-1295.112061,Cluster-1295.134353,Cluster-1295.76944,Cluster-1295.155758,Cluster-1295.114309,Cluster-1295.150312,Cluster-1295.208588,Cluster-1295.207057,Cluster-1295.177345,Cluster-1295.174058,Cluster-1295.80534,Cluster-1295.74871,Cluster-1295.101640,Cluster-1295.108468,Cluster-1295.206608,Cluster-1295.62585,Cluster-1295.73396,Cluster-1295.184389,Cluster-…
GO:0032446	protein modification by small protein conjugation	biological_process	0.00027641	0.0045653	244	17534	598	66780	Cluster-1295.108642,Cluster-1295.11291,Cluster-1295.132294,Cluster-1295.38969,Cluster-1295.140434,Cluster-1295.43920,Cluster-1295.76036,Cluster-1295.179882,Cluster-1295.163806,Cluster-1295.104697,Cluster-1295.36039,Cluster-1295.170304,Cluster-46439.0,Cluster-1295.88949,Cluster-1295.25933,Cluster-1295.80820,Cluster-1295.108465,Cluster-1295.172672,Cluster-1295.149740,Cluster-1295.13461,Cluster-1295…
GO:0000226	microtubule cytoskeleton organization	biological_process	0.0002811	0.0046277	170	17534	446	66780	Cluster-1295.175002,Cluster-1295.134242,Cluster-1295.175166,Cluster-1295.137217,Cluster-87751.0,Cluster-1295.168765,Cluster-1295.102090,Cluster-1295.175438,Cluster-1295.16527,Cluster-1295.90256,Cluster-1295.110970,Cluster-1295.52249,Cluster-1295.90609,Cluster-1295.177010,Cluster-1295.155458,Cluster-1295.108427,Cluster-1295.80440,Cluster-1295.99349,Cluster-1295.33598,Cluster-1295.161000,Cluster-12…
GO:0055085	transmembrane transport	biological_process	0.00030147	0.0049154	905	17534	2665	66780	Cluster-1295.140646,Cluster-1295.33598,Cluster-1295.166621,Cluster-1295.147395,Cluster-1295.69964,Cluster-1295.165296,Cluster-1295.144649,Cluster-1295.70576,Cluster-1295.85241,Cluster-1295.65198,Cluster-1295.115345,Cluster-1295.158114,Cluster-2464.0,Cluster-1295.179998,Cluster-1295.160489,Cluster-1295.150667,Cluster-1295.97046,Cluster-1295.153425,Cluster-1295.39548,Cluster-1295.91369,Cluster-1295…
GO:0000917	barrier septum assembly	biological_process	0.00030583	0.0049233	118	17534	263	66780	Cluster-1295.215002,Cluster-1295.163060,Cluster-1295.89921,Cluster-1295.159944,Cluster-1295.179655,Cluster-1295.84030,Cluster-1295.181257,Cluster-1295.33367,Cluster-1295.185919,Cluster-1295.200789,Cluster-1295.77866,Cluster-1295.40738,Cluster-1295.177663,Cluster-1295.132166,Cluster-1295.157085,Cluster-1295.80628,Cluster-1295.138724,Cluster-1295.80630,Cluster-1295.96934,Cluster-1295.153478,Cluster…
GO:0032506	cytokinetic process	biological_process	0.00030583	0.0049233	118	17534	263	66780	Cluster-1295.132166,Cluster-1295.177663,Cluster-1295.40738,Cluster-1295.77866,Cluster-1295.185919,Cluster-1295.200789,Cluster-1295.181257,Cluster-1295.33367,Cluster-1295.84030,Cluster-1295.159944,Cluster-1295.179655,Cluster-1295.163060,Cluster-1295.89921,Cluster-1295.215002,Cluster-1295.186252,Cluster-1295.209109,Cluster-1295.95637,Cluster-1295.63884,Cluster-1295.232496,Cluster-1295.132284,Cluste…
GO:0090529	cell septum assembly	biological_process	0.00030583	0.0049233	118	17534	263	66780	Cluster-1295.73396,Cluster-1295.62585,Cluster-1295.177101,Cluster-1295.97083,Cluster-1295.119872,Cluster-1295.81431,Cluster-1295.203592,Cluster-1295.184389,Cluster-1295.101640,Cluster-1295.74871,Cluster-1295.80534,Cluster-1295.108468,Cluster-1295.206608,Cluster-1295.208588,Cluster-1295.150312,Cluster-1295.114309,Cluster-1295.155758,Cluster-1295.177345,Cluster-1295.174058,Cluster-1295.207057,Clust…
GO:1902410	mitotic cytokinetic process	biological_process	0.00030583	0.0049233	118	17534	263	66780	Cluster-1295.160901,Cluster-1295.135571,Cluster-1295.66194,Cluster-1295.145664,Cluster-1295.146267,Cluster-1295.107921,Cluster-1295.164921,Cluster-1295.44248,Cluster-1295.78458,Cluster-1295.213511,Cluster-1295.77996,Cluster-1295.78052,Cluster-1295.171645,Cluster-1295.116161,Cluster-1295.177011,Cluster-1295.148680,Cluster-1295.209868,Cluster-1295.198654,Cluster-1295.150600,Cluster-1295.137602,Clus…
GO:0043414	macromolecule methylation	biological_process	0.00033515	0.0053112	121	17534	308	66780	Cluster-1295.149387,Cluster-1295.93342,Cluster-1295.122541,Cluster-1295.69851,Cluster-1295.105112,Cluster-1295.103387,Cluster-1295.169400,Cluster-1295.163448,Cluster-1295.79822,Cluster-1295.66387,Cluster-1295.138317,Cluster-1295.163708,Cluster-1295.120238,Cluster-1295.141663,Cluster-1295.82614,Cluster-1295.124418,Cluster-1295.66869,Cluster-1295.164369,Cluster-1295.131116,Cluster-1295.175463,Clust…
GO:0030168	platelet activation	biological_process	0.00033793	0.0053221	134	17534	329	66780	Cluster-1295.25233,Cluster-1295.246992,Cluster-1295.170980,Cluster-1295.130117,Cluster-1295.152859,Cluster-1295.179534,Cluster-1295.176896,Cluster-1295.143350,Cluster-1295.203911,Cluster-1295.174952,Cluster-1295.175069,Cluster-1295.115636,Cluster-1295.72485,Cluster-1295.132281,Cluster-1295.166484,Cluster-1295.80046,Cluster-1295.47976,Cluster-1295.76976,Cluster-1295.55836,Cluster-1295.91369,Cluste…
GO:0031325	positive regulation of cellular metabolic process	biological_process	0.00034684	0.0054436	199	17534	546	66780	Cluster-1295.80088,Cluster-1295.35605,Cluster-1295.157618,Cluster-1295.79409,Cluster-1295.75437,Cluster-1295.135207,Cluster-1295.145664,Cluster-1295.183570,Cluster-1295.41865,Cluster-1295.232569,Cluster-1295.97478,Cluster-1295.140113,Cluster-1295.146491,Cluster-1295.114360,Cluster-1295.148089,Cluster-1295.80354,Cluster-1295.181177,Cluster-1295.100754,Cluster-1295.65707,Cluster-1295.214784,Cluster…
GO:0007018	microtubule-based movement	biological_process	0.00035067	0.005472	71	17534	138	66780	Cluster-1295.79997,Cluster-1295.147383,Cluster-1295.40225,Cluster-1295.191137,Cluster-1295.175107,Cluster-1295.176002,Cluster-1295.130117,Cluster-1295.79469,Cluster-1295.150153,Cluster-1295.175955,Cluster-1295.174797,Cluster-1295.69335,Cluster-1295.177478,Cluster-1295.215346,Cluster-1295.145281,Cluster-1295.198469,Cluster-1295.137943,Cluster-1295.215230,Cluster-1295.127049,Cluster-1295.147354,Clu…
GO:0043093	FtsZ-dependent cytokinesis	biological_process	0.00036061	0.0055927	107	17534	230	66780	Cluster-1295.78349,Cluster-1295.126816,Cluster-1295.78239,Cluster-1295.115636,Cluster-1295.103858,Cluster-1295.158070,Cluster-1295.215510,Cluster-1295.119847,Cluster-1295.37811,Cluster-1295.127049,Cluster-1295.176430,Cluster-1295.72485,Cluster-1295.131596,Cluster-1295.174867,Cluster-1295.109272,Cluster-1295.175556,Cluster-1295.172399,Cluster-1295.88825,Cluster-1295.79997,Cluster-1295.179935,Clust…
GO:0048522	positive regulation of cellular process	biological_process	0.00036619	0.005662	312	17534	900	66780	Cluster-1295.80528,Cluster-1295.44455,Cluster-1295.137602,Cluster-1295.127664,Cluster-1295.90365,Cluster-1295.133904,Cluster-1295.145883,Cluster-1295.118580,Cluster-1295.135007,Cluster-1295.78686,Cluster-1295.123951,Cluster-1295.72994,Cluster-1295.160901,Cluster-1295.98302,Cluster-1295.103756,Cluster-1295.20121,Cluster-1295.61582,Cluster-1295.226848,Cluster-1295.91052,Cluster-1295.63367,Cluster-1…
GO:0006644	phospholipid metabolic process	biological_process	0.00038221	0.0058918	185	17534	489	66780	Cluster-1295.131027,Cluster-1295.53830,Cluster-1295.78868,Cluster-1295.91326,Cluster-1295.142553,Cluster-1295.163042,Cluster-1295.173170,Cluster-1295.224238,Cluster-1295.75254,Cluster-1295.153204,Cluster-1295.104869,Cluster-1295.162890,Cluster-1295.129351,Cluster-1295.25302,Cluster-1295.125045,Cluster-1295.176227,Cluster-1295.37976,Cluster-1295.129810,Cluster-1295.80658,Cluster-1295.96931,Cluster…
GO:0006368	transcription elongation from RNA polymerase II promoter	biological_process	0.00045857	0.0068934	40	17534	83	66780	Cluster-1295.148089,Cluster-1295.89589,Cluster-1295.171235,Cluster-1295.37204,Cluster-1295.164724,Cluster-1295.161865,Cluster-1295.140623,Cluster-1295.123951,Cluster-1295.169628,Cluster-1295.179147,Cluster-1295.80550,Cluster-1295.141034,Cluster-1295.131436,Cluster-1295.55114,Cluster-1295.188981,Cluster-1295.140664,Cluster-1295.159962,Cluster-1295.12,Cluster-1295.95042,Cluster-1295.114069,Cluster-…
GO:0009893	positive regulation of metabolic process	biological_process	0.00045938	0.0068934	216	17534	599	66780	Cluster-1295.78804,Cluster-1295.119065,Cluster-1295.155667,Cluster-1295.181615,Cluster-85258.0,Cluster-1295.181316,Cluster-1295.158570,Cluster-1295.118750,Cluster-1295.96503,Cluster-1295.125600,Cluster-87356.0,Cluster-1295.114069,Cluster-1295.113481,Cluster-1295.159613,Cluster-1295.142291,Cluster-1295.144388,Cluster-1295.17320,Cluster-1295.57597,Cluster-1295.136337,Cluster-1295.60262,Cluster-1295…
GO:0006508	proteolysis	biological_process	0.00048225	0.0071941	847	17534	2577	66780	Cluster-1295.138116,Cluster-1295.118192,Cluster-1295.72953,Cluster-1295.140366,Cluster-1295.181996,Cluster-1295.171944,Cluster-1295.153577,Cluster-1295.129805,Cluster-1295.85903,Cluster-1295.114438,Cluster-1295.163806,Cluster-1295.106074,Cluster-1295.110200,Cluster-1295.104697,Cluster-1295.135700,Cluster-1295.75926,Cluster-1295.194633,Cluster-1295.132585,Cluster-1295.165185,Cluster-1295.163430,Cl…
GO:0000280	nuclear division	biological_process	0.00049097	0.0073028	144	17534	383	66780	Cluster-1295.62587,Cluster-1295.199317,Cluster-1295.148353,Cluster-1295.88865,Cluster-1295.98087,Cluster-1295.101691,Cluster-1295.78666,Cluster-1295.94893,Cluster-1295.50811,Cluster-1295.121079,Cluster-1295.73748,Cluster-1295.49784,Cluster-1295.178808,Cluster-1295.156278,Cluster-1295.62251,Cluster-1295.111408,Cluster-1295.139445,Cluster-1295.76698,Cluster-1295.155235,Cluster-1295.131077,Cluster-1…
GO:0006310	DNA recombination	biological_process	0.00054185	0.0079665	360	17534	1194	66780	Cluster-1295.138719,Cluster-1295.176667,Cluster-1295.137806,Cluster-1295.71895,Cluster-1295.153941,Cluster-1295.18608,Cluster-1295.100572,Cluster-1295.226820,Cluster-1295.129046,Cluster-10593.0,Cluster-1295.177861,Cluster-1295.120149,Cluster-1295.83843,Cluster-1295.83211,Cluster-1295.203019,Cluster-1295.186620,Cluster-1295.77695,Cluster-1295.138724,Cluster-1295.125341,Cluster-1295.222581,Cluster-…
GO:0006364	rRNA processing	biological_process	0.00056214	0.0081938	80	17534	198	66780	Cluster-1295.143137,Cluster-1295.167953,Cluster-1295.113430,Cluster-1295.80480,Cluster-1295.76360,Cluster-1295.160489,Cluster-1295.135099,Cluster-1295.176228,Cluster-1295.136513,Cluster-1295.79938,Cluster-1295.164684,Cluster-1295.15111,Cluster-1295.206389,Cluster-1295.119329,Cluster-1295.149617,Cluster-1295.232292,Cluster-1295.74599,Cluster-1295.115517,Cluster-1295.159661,Cluster-1295.78942,Clust…
GO:0016072	rRNA metabolic process	biological_process	0.00056214	0.0081938	80	17534	198	66780	Cluster-1295.136513,Cluster-1295.164684,Cluster-1295.15111,Cluster-1295.79938,Cluster-1295.135099,Cluster-1295.76360,Cluster-1295.160489,Cluster-1295.80480,Cluster-1295.113430,Cluster-1295.167953,Cluster-1295.143137,Cluster-1295.176228,Cluster-1295.159661,Cluster-1295.115517,Cluster-1295.74599,Cluster-1295.78942,Cluster-1295.149617,Cluster-1295.119329,Cluster-1295.206389,Cluster-1295.232292,Clust…
GO:0000377	RNA splicing, via transesterification reactions with bulged adenosine as nucleophile	biological_process	0.00057849	0.0082533	76	17534	179	66780	Cluster-1295.132790,Cluster-1295.104452,Cluster-1295.149431,Cluster-1295.156931,Cluster-1295.244262,Cluster-1295.79913,Cluster-1295.79664,Cluster-1295.133158,Cluster-1295.176445,Cluster-1295.175571,Cluster-1295.99838,Cluster-1295.179234,Cluster-1295.151190,Cluster-1295.126857,Cluster-1295.74176,Cluster-1295.69935,Cluster-1295.168263,Cluster-1295.159962,Cluster-1295.102328,Cluster-1295.176412,Clus…
GO:0000398	mRNA splicing, via spliceosome	biological_process	0.00057849	0.0082533	76	17534	179	66780	Cluster-1295.69935,Cluster-1295.74176,Cluster-1295.126857,Cluster-1295.151190,Cluster-1295.179234,Cluster-1295.99838,Cluster-1295.175571,Cluster-1295.176445,Cluster-1295.133158,Cluster-1295.79664,Cluster-1295.244262,Cluster-1295.79913,Cluster-1295.149431,Cluster-1295.156931,Cluster-1295.132790,Cluster-1295.104452,Cluster-1295.42436,Cluster-1295.187147,Cluster-1295.188097,Cluster-1295.179281,Clust…
GO:0032505	reproduction of a single-celled organism	biological_process	0.00057983	0.0082533	107	17534	234	66780	Cluster-1295.138724,Cluster-1295.157085,Cluster-1295.80628,Cluster-1295.96934,Cluster-1295.80630,Cluster-1295.153478,Cluster-1295.79719,Cluster-1295.130198,Cluster-1295.155667,Cluster-1295.135677,Cluster-1295.197065,Cluster-1295.63884,Cluster-1295.132284,Cluster-1295.95637,Cluster-1295.209109,Cluster-1295.186252,Cluster-1295.215002,Cluster-1295.89921,Cluster-1295.163060,Cluster-1295.159944,Cluste…
GO:0000921	septin ring assembly	biological_process	0.00058083	0.0082533	66	17534	132	66780	Cluster-1295.176050,Cluster-1295.72463,Cluster-1295.153190,Cluster-1295.209868,Cluster-1295.179772,Cluster-1295.80088,Cluster-1295.152697,Cluster-1295.175701,Cluster-56257.0,Cluster-1295.83750,Cluster-1295.112682,Cluster-1295.147166,Cluster-1295.202790,Cluster-1295.64968,Cluster-1295.193886,Cluster-1295.124639,Cluster-1295.54903,Cluster-1295.120507,Cluster-1295.246993,Cluster-1295.73748,Cluster-1…
GO:0031106	septin ring organization	biological_process	0.00058083	0.0082533	66	17534	132	66780	Cluster-1295.176419,Cluster-1295.47976,Cluster-1295.206392,Cluster-1295.98664,Cluster-1295.197065,Cluster-1295.32401,Cluster-1295.94891,Cluster-1295.175166,Cluster-1295.180286,Cluster-87356.0,Cluster-1295.96934,Cluster-1295.111039,Cluster-1295.80355,Cluster-1295.155320,Cluster-1295.176404,Cluster-1295.127030,Cluster-1295.33598,Cluster-1295.25233,Cluster-1295.20790,Cluster-1295.63882,Cluster-1295.…
GO:0032185	septin cytoskeleton organization	biological_process	0.00058083	0.0082533	66	17534	132	66780	Cluster-1295.62585,Cluster-1295.62587,Cluster-1295.48971,Cluster-1295.73262,Cluster-1295.81431,Cluster-1295.78666,Cluster-1295.122296,Cluster-1295.132107,Cluster-1295.132282,Cluster-1295.178807,Cluster-1295.73748,Cluster-1295.51440,Cluster-1295.118203,Cluster-1295.124639,Cluster-1295.246993,Cluster-1295.120507,Cluster-1295.54903,Cluster-1295.70571,Cluster-16390.0,Cluster-1295.83750,Cluster-1295.1…
GO:0006457	protein folding	biological_process	0.0006189	0.0086098	120	17534	311	66780	Cluster-1295.98490,Cluster-1295.126823,Cluster-1295.173887,Cluster-1295.170384,Cluster-1295.51256,Cluster-1295.81431,Cluster-1295.73262,Cluster-1295.124373,Cluster-1295.31407,Cluster-1295.169994,Cluster-1295.156482,Cluster-1295.87642,Cluster-1295.121647,Cluster-1295.179234,Cluster-1295.147132,Cluster-16390.0,Cluster-1295.144068,Cluster-1295.83750,Cluster-1295.135907,Cluster-1295.166509,Cluster-12…
GO:0045995	regulation of embryonic development	biological_process	0.00061946	0.0086098	23	17534	37	66780	Cluster-1295.21503,Cluster-1295.209868,Cluster-1295.138594,Cluster-1295.62588,Cluster-1295.94891,Cluster-1295.130913,Cluster-1295.152697,Cluster-1295.186375,Cluster-1295.116201,Cluster-1295.55836,Cluster-85258.0,Cluster-1295.161542,Cluster-1295.190416,Cluster-1295.155235,Cluster-1295.125045,Cluster-1295.186176,Cluster-1295.219702,Cluster-56257.0,Cluster-1295.119872,Cluster-1295.127794,Cluster-129…
GO:0007599	hemostasis	biological_process	0.00067196	0.0091955	155	17534	401	66780	Cluster-1295.203926,Cluster-1295.151544,Cluster-1295.108465,Cluster-1295.73746,Cluster-1295.170589,Cluster-1295.78566,Cluster-1295.209899,Cluster-1295.142846,Cluster-1295.85393,Cluster-1295.185481,Cluster-1295.116201,Cluster-1295.139606,Cluster-1295.161542,Cluster-1295.70914,Cluster-1295.81097,Cluster-1295.21503,Cluster-1295.75617,Cluster-1295.104697,Cluster-1295.163806,Cluster-1295.122260,Cluste…
GO:0050817	coagulation	biological_process	0.00067196	0.0091955	155	17534	401	66780	Cluster-1295.35605,Cluster-1295.157618,Cluster-1295.224780,Cluster-1295.186375,Cluster-1295.46780,Cluster-1295.106182,Cluster-1295.232569,Cluster-1295.31419,Cluster-1295.72463,Cluster-1295.79736,Cluster-1295.129350,Cluster-1295.62586,Cluster-1295.208612,Cluster-1295.65707,Cluster-1295.175701,Cluster-1295.98442,Cluster-56257.0,Cluster-1295.130613,Cluster-1295.76574,Cluster-1295.144685,Cluster-1295…
GO:0050878	regulation of body fluid levels	biological_process	0.00067196	0.0091955	155	17534	401	66780	Cluster-1295.76944,Cluster-16390.0,Cluster-1295.194793,Cluster-1295.179213,Cluster-1295.246993,Cluster-1295.73748,Cluster-1295.153561,Cluster-1295.132107,Cluster-1295.210573,Cluster-1295.149431,Cluster-58527.0,Cluster-1295.111037,Cluster-1295.119872,Cluster-1295.53689,Cluster-1295.179772,Cluster-1295.24442,Cluster-1295.113147,Cluster-1295.136637,Cluster-1295.78779,Cluster-1295.167119,Cluster-1295…
GO:0006354	DNA-templated transcription, elongation	biological_process	0.00067245	0.0091955	47	17534	106	66780	Cluster-1295.170850,Cluster-1295.178015,Cluster-1295.74687,Cluster-1295.167349,Cluster-1295.79331,Cluster-1295.149955,Cluster-1295.141913,Cluster-1295.107038,Cluster-1295.200208,Cluster-1295.62585,Cluster-1295.80551,Cluster-1295.175523,Cluster-1295.190141,Cluster-1295.178161,Cluster-1295.203019,Cluster-1295.179234,Cluster-1295.80523,Cluster-1295.161793,Cluster-1295.172411,Cluster-1295.148376,Clus…
GO:0019362	pyridine nucleotide metabolic process	biological_process	0.0007157	0.0097346	116	17534	375	66780	Cluster-1295.183782,Cluster-1295.16387,Cluster-1295.168265,Cluster-1295.92748,Cluster-1295.68289,Cluster-1295.141104,Cluster-1295.117617,Cluster-1295.131265,Cluster-1295.101477,Cluster-1295.79708,Cluster-1295.179612,Cluster-1295.82058,Cluster-1295.139697,Cluster-1295.76920,Cluster-1295.123998,Cluster-1295.187039,Cluster-1295.85328,Cluster-1295.135206,Cluster-1295.159946,Cluster-1295.121093,Cluste…
GO:0051276	chromosome organization	biological_process	0.00075654	0.010235	295	17534	862	66780	Cluster-1295.77271,Cluster-1295.168792,Cluster-1295.80088,Cluster-1295.236460,Cluster-1295.72463,Cluster-1295.133882,Cluster-1295.170276,Cluster-1295.181177,Cluster-1295.149960,Cluster-1295.166509,Cluster-1295.120901,Cluster-1295.206704,Cluster-1295.50068,Cluster-1295.180966,Cluster-1295.181322,Cluster-1295.158403,Cluster-1295.178701,Cluster-1295.52039,Cluster-1295.145083,Cluster-1295.116600,Clus…
GO:0006383	transcription from RNA polymerase III promoter	biological_process	0.00076599	0.010299	36	17534	67	66780	Cluster-1295.112164,Cluster-1295.86546,Cluster-1295.176065,Cluster-1295.111668,Cluster-1295.174328,Cluster-1295.141469,Cluster-1295.152462,Cluster-1295.149780,Cluster-1295.78147,Cluster-1295.148004,Cluster-1295.131273,Cluster-1295.117710,Cluster-1295.75703,Cluster-1295.161101,Cluster-1295.133404,Cluster-1295.104452,Cluster-1295.131407,Cluster-1295.154536,Cluster-1295.200789,Cluster-1295.86528,Clu…
GO:0019497	hexachlorocyclohexane metabolic process	biological_process	0.00076734	0.010299	116	17534	224	66780	Cluster-1295.99224,Cluster-1295.121113,Cluster-1295.245223,Cluster-1295.190259,Cluster-1295.65575,Cluster-1295.169860,Cluster-1295.143689,Cluster-1295.147767,Cluster-1295.102854,Cluster-1295.188446,Cluster-1295.192925,Cluster-1295.177859,Cluster-1295.196095,Cluster-1295.131165,Cluster-1295.152716,Cluster-1295.41291,Cluster-1295.170247,Cluster-1295.18144,Cluster-1295.171356,Cluster-1295.130911,Clu…
GO:0072524	pyridine-containing compound metabolic process	biological_process	0.00079673	0.010666	127	17534	415	66780	Cluster-1295.23988,Cluster-1295.69764,Cluster-1295.110964,Cluster-1295.189148,Cluster-1295.79025,Cluster-1295.118284,Cluster-1295.147125,Cluster-1295.101479,Cluster-1295.183076,Cluster-1295.132271,Cluster-1295.178371,Cluster-1295.183000,Cluster-1295.93984,Cluster-1295.181154,Cluster-1295.126990,Cluster-1295.127648,Cluster-1295.82062,Cluster-1295.120765,Cluster-1295.132714,Cluster-1295.79309,Clust…
GO:0048518	positive regulation of biological process	biological_process	0.00080254	0.010715	356	17534	1052	66780	Cluster-1295.152520,Cluster-1295.161793,Cluster-1295.179234,Cluster-1295.98405,Cluster-1295.134239,Cluster-1295.131069,Cluster-1295.57606,Cluster-1295.91689,Cluster-1295.70571,Cluster-1295.205118,Cluster-1295.159279,Cluster-1295.38084,Cluster-1295.108468,Cluster-1295.178807,Cluster-1295.100756,Cluster-1295.203280,Cluster-1295.183590,Cluster-43806.0,Cluster-1295.135207,Cluster-1295.99670,Cluster-1…
GO:0006096	glycolytic process	biological_process	0.00082217	0.010807	77	17534	253	66780	Cluster-1295.82048,Cluster-1295.82056,Cluster-1295.143092,Cluster-1295.82050,Cluster-1295.131124,Cluster-1295.136267,Cluster-1295.82055,Cluster-1295.189796,Cluster-1295.92284,Cluster-1295.77688,Cluster-1295.139731,Cluster-1295.183772,Cluster-1295.80561,Cluster-1295.76922,Cluster-1295.126292,Cluster-1295.61972,Cluster-1295.100351,Cluster-1295.110200,Cluster-1295.76921,Cluster-1295.216374,Cluster-1…
GO:0006757	ATP generation from ADP	biological_process	0.00082217	0.010807	77	17534	253	66780	Cluster-1295.118284,Cluster-1295.178371,Cluster-1295.132271,Cluster-1295.101479,Cluster-1295.147125,Cluster-1295.189148,Cluster-1295.110964,Cluster-1295.69764,Cluster-1295.131375,Cluster-1295.82053,Cluster-1295.78462,Cluster-1295.40098,Cluster-1295.101480,Cluster-1295.136268,Cluster-1295.127648,Cluster-1295.181154,Cluster-1295.183000,Cluster-1295.120765,Cluster-1295.82062,Cluster-1295.76920,Clust…
GO:0009135	purine nucleoside diphosphate metabolic process	biological_process	0.00082217	0.010807	77	17534	253	66780	Cluster-1295.180477,Cluster-1295.147127,Cluster-1295.72540,Cluster-1295.85330,Cluster-70266.0,Cluster-1295.78347,Cluster-1295.69315,Cluster-1295.79430,Cluster-1295.82052,Cluster-1295.82025,Cluster-1295.53683,Cluster-1295.142340,Cluster-1295.73866,Cluster-1295.179270,Cluster-1295.98619,Cluster-1295.92697,Cluster-1295.123392,Cluster-1295.116711,Cluster-1295.76921,Cluster-1295.216374,Cluster-1295.11…
GO:0009179	purine ribonucleoside diphosphate metabolic process	biological_process	0.00082217	0.010807	77	17534	253	66780	Cluster-1295.118284,Cluster-1295.147125,Cluster-1295.101479,Cluster-1295.132271,Cluster-1295.178371,Cluster-1295.69764,Cluster-1295.110964,Cluster-1295.189148,Cluster-1295.78462,Cluster-1295.82053,Cluster-1295.131375,Cluster-1295.136268,Cluster-1295.101480,Cluster-1295.40098,Cluster-1295.183000,Cluster-1295.181154,Cluster-1295.127648,Cluster-1295.82062,Cluster-1295.120765,Cluster-1295.139697,Clus…
GO:0009185	ribonucleoside diphosphate metabolic process	biological_process	0.00082217	0.010807	77	17534	253	66780	Cluster-1295.118284,Cluster-1295.132271,Cluster-1295.178371,Cluster-1295.147125,Cluster-1295.101479,Cluster-1295.189148,Cluster-1295.110964,Cluster-1295.69764,Cluster-1295.131375,Cluster-1295.78462,Cluster-1295.82053,Cluster-1295.101480,Cluster-1295.40098,Cluster-1295.136268,Cluster-1295.127648,Cluster-1295.181154,Cluster-1295.183000,Cluster-1295.82062,Cluster-1295.120765,Cluster-1295.139697,Clus…
GO:0046031	ADP metabolic process	biological_process	0.00082217	0.010807	77	17534	253	66780	Cluster-1295.131375,Cluster-1295.78462,Cluster-1295.82053,Cluster-1295.101480,Cluster-1295.40098,Cluster-1295.136268,Cluster-1295.127648,Cluster-1295.181154,Cluster-1295.183000,Cluster-1295.82062,Cluster-1295.120765,Cluster-1295.118284,Cluster-1295.132271,Cluster-1295.178371,Cluster-1295.147125,Cluster-1295.101479,Cluster-1295.189148,Cluster-1295.110964,Cluster-1295.69764,Cluster-1295.183782,Clus…
GO:0000375	RNA splicing, via transesterification reactions	biological_process	0.00082568	0.010825	82	17534	196	66780	Cluster-1295.156874,Cluster-1295.216299,Cluster-1295.76753,Cluster-1295.103107,Cluster-1295.172390,Cluster-1295.125911,Cluster-1295.187665,Cluster-1295.90434,Cluster-1295.106537,Cluster-1295.206348,Cluster-1295.133263,Cluster-1295.133022,Cluster-1295.158139,Cluster-1295.163806,Cluster-1295.88976,Cluster-1295.89589,Cluster-1295.177063,Cluster-1295.117710,Cluster-1295.108596,Cluster-1295.161727,Clu…
GO:0043087	regulation of GTPase activity	biological_process	0.00083384	0.010904	143	17534	305	66780	Cluster-1295.114500,Cluster-1295.94436,Cluster-1295.123719,Cluster-1295.174113,Cluster-1295.153812,Cluster-1295.153735,Cluster-1295.156808,Cluster-1295.160615,Cluster-1295.175411,Cluster-1295.125143,Cluster-1295.96530,Cluster-1295.161952,Cluster-1295.215971,Cluster-1295.109073,Cluster-1295.96933,Cluster-1295.74683,Cluster-1295.168861,Cluster-1295.175719,Cluster-1295.181349,Cluster-1295.87420,Clus…
GO:0006165	nucleoside diphosphate phosphorylation	biological_process	0.00087565	0.011392	88	17534	289	66780	Cluster-1295.148626,Cluster-1295.187039,Cluster-1295.139697,Cluster-1295.76920,Cluster-1295.178610,Cluster-1295.111091,Cluster-1295.83011,Cluster-1295.79255,Cluster-1295.154940,Cluster-1295.159946,Cluster-1295.135206,Cluster-1295.85328,Cluster-1295.82051,Cluster-1295.83008,Cluster-1295.176428,Cluster-1295.158589,Cluster-1295.16387,Cluster-1295.183782,Cluster-1295.82058,Cluster-1295.179612,Cluster…
GO:0046939	nucleotide phosphorylation	biological_process	0.00087565	0.011392	88	17534	289	66780	Cluster-1295.92697,Cluster-1295.98619,Cluster-1295.179270,Cluster-1295.73866,Cluster-1295.113159,Cluster-1295.76921,Cluster-1295.216374,Cluster-1295.123392,Cluster-1295.116711,Cluster-1295.53683,Cluster-1295.142340,Cluster-1295.79430,Cluster-1295.82025,Cluster-1295.82052,Cluster-1295.69315,Cluster-1295.78347,Cluster-70266.0,Cluster-1295.55043,Cluster-1295.85330,Cluster-1295.180477,Cluster-1295.16…
GO:0009072	aromatic amino acid family metabolic process	biological_process	0.00087912	0.011408	200	17534	568	66780	Cluster-1295.40821,Cluster-1295.160160,Cluster-1295.170986,Cluster-1295.139306,Cluster-1295.177754,Cluster-1295.82605,Cluster-1295.91866,Cluster-1295.141845,Cluster-1295.117135,Cluster-1295.130007,Cluster-1295.76922,Cluster-1295.61972,Cluster-1295.155593,Cluster-1295.100351,Cluster-1295.69169,Cluster-1295.171009,Cluster-1295.81219,Cluster-1295.174769,Cluster-1295.82048,Cluster-1295.110085,Cluster…
GO:0060255	regulation of macromolecule metabolic process	biological_process	0.00088676	0.011478	2136	17534	6822	66780	Cluster-1295.177107,Cluster-1295.78509,Cluster-1295.76823,Cluster-1295.151489,Cluster-1295.171246,Cluster-1295.244949,Cluster-1295.80519,Cluster-1295.164561,Cluster-1295.78493,Cluster-1295.79302,Cluster-1295.130243,Cluster-1295.108468,Cluster-1295.179878,Cluster-1295.18391,Cluster-1295.153634,Cluster-1295.63941,Cluster-1295.104848,Cluster-1295.28423,Cluster-1295.33072,Cluster-1295.79968,Cluster-1…
GO:0072527	pyrimidine-containing compound metabolic process	biological_process	0.00090205	0.011617	285	17534	933	66780	Cluster-1295.24824,Cluster-1295.136444,Cluster-1295.94390,Cluster-1295.98597,Cluster-1295.31326,Cluster-1295.173031,Cluster-1295.160546,Cluster-1295.167250,Cluster-1295.150012,Cluster-1295.208212,Cluster-1295.160098,Cluster-1295.131905,Cluster-1295.156206,Cluster-1295.149780,Cluster-1295.108596,Cluster-1295.44164,Cluster-1295.142084,Cluster-1295.174969,Cluster-1295.159008,Cluster-1295.147781,Clus…
GO:0048285	organelle fission	biological_process	0.00091687	0.011748	149	17534	405	66780	Cluster-1295.26437,Cluster-1295.109590,Cluster-1295.145453,Cluster-1295.108467,Cluster-1295.73648,Cluster-1295.184389,Cluster-1295.79865,Cluster-1295.142933,Cluster-1295.82221,Cluster-1295.18391,Cluster-1295.189164,Cluster-1295.178807,Cluster-1295.175010,Cluster-1295.73480,Cluster-1295.54903,Cluster-1295.139846,Cluster-1295.177765,Cluster-1295.179234,Cluster-1295.50068,Cluster-1295.180966,Cluster…
GO:0044271	cellular nitrogen compound biosynthetic process	biological_process	0.00092749	0.011855	3070	17534	10544	66780	Cluster-1295.98568,Cluster-1295.167970,Cluster-1295.120724,Cluster-1295.36243,Cluster-1295.135060,Cluster-1295.43381,Cluster-1295.194326,Cluster-1295.125078,Cluster-1295.74221,Cluster-1295.140935,Cluster-1295.87128,Cluster-1295.124757,Cluster-1295.97235,Cluster-1295.142386,Cluster-1295.78345,Cluster-1295.172399,Cluster-1295.133901,Cluster-1295.144687,Cluster-1295.78750,Cluster-1295.190141,Cluster…
GO:0006888	ER to Golgi vesicle-mediated transport	biological_process	0.0009498	0.012109	92	17534	293	66780	Cluster-1295.142957,Cluster-1295.125076,Cluster-1295.137625,Cluster-1295.138957,Cluster-1295.228758,Cluster-1295.135468,Cluster-1295.170012,Cluster-1295.107493,Cluster-1295.142857,Cluster-1295.144536,Cluster-1295.122735,Cluster-1295.30794,Cluster-1295.79554,Cluster-1295.151517,Cluster-1295.47158,Cluster-1295.176871,Cluster-1295.206644,Cluster-1295.79918,Cluster-1295.43308,Cluster-1295.105100,Clus…
GO:0080090	regulation of primary metabolic process	biological_process	0.00096998	0.012336	2106	17534	6716	66780	Cluster-1295.153167,Cluster-1295.118783,Cluster-1295.62588,Cluster-1295.54903,Cluster-1295.186925,Cluster-1295.152905,Cluster-1295.241874,Cluster-1295.116662,Cluster-1295.57039,Cluster-1295.159013,Cluster-1295.150960,Cluster-1295.121029,Cluster-1295.23506,Cluster-1295.173489,Cluster-1295.118993,Cluster-1295.155388,Cluster-1295.146491,Cluster-1295.95359,Cluster-1295.189057,Cluster-1295.100018,Clus…
GO:0033043	regulation of organelle organization	biological_process	0.0010392	0.013151	133	17534	338	66780	Cluster-1295.189176,Cluster-1295.169400,Cluster-1295.104921,Cluster-1295.175610,Cluster-1295.36243,Cluster-1295.190054,Cluster-1295.145791,Cluster-1295.146248,Cluster-1295.108465,Cluster-1295.151544,Cluster-1295.172672,Cluster-1295.149463,Cluster-1295.176486,Cluster-1295.166041,Cluster-1295.104697,Cluster-1295.163806,Cluster-1295.149497,Cluster-1295.199350,Cluster-1295.11291,Cluster-1295.176404,C…
GO:2000026	regulation of multicellular organismal development	biological_process	0.0010439	0.013176	46	17534	101	66780	Cluster-1295.127794,Cluster-1295.175888,Cluster-1295.164760,Cluster-1295.80528,Cluster-1295.147765,Cluster-1295.142294,Cluster-1295.114258,Cluster-1295.148600,Cluster-1295.137483,Cluster-1295.155235,Cluster-1295.125045,Cluster-1295.130937,Cluster-1295.145658,Cluster-56257.0,Cluster-1295.219702,Cluster-1295.154782,Cluster-1295.23993,Cluster-1295.130913,Cluster-1295.152697,Cluster-1295.116201,Clust…
GO:0008380	RNA splicing	biological_process	0.0010556	0.013292	95	17534	238	66780	Cluster-1295.157192,Cluster-1295.126857,Cluster-1295.74176,Cluster-1295.69935,Cluster-1295.77204,Cluster-1295.176445,Cluster-1295.209352,Cluster-1295.175571,Cluster-1295.99838,Cluster-1295.179234,Cluster-1295.181322,Cluster-1295.151190,Cluster-1295.244262,Cluster-1295.79913,Cluster-1295.79664,Cluster-1295.133158,Cluster-1295.132790,Cluster-1295.104452,Cluster-1295.160473,Cluster-1295.156931,Clust…
GO:0001775	cell activation	biological_process	0.0010877	0.013628	148	17534	389	66780	Cluster-1295.142846,Cluster-1295.85393,Cluster-1295.209899,Cluster-1295.108465,Cluster-1295.151544,Cluster-1295.73746,Cluster-1295.203926,Cluster-1295.122260,Cluster-1295.129112,Cluster-1295.43023,Cluster-1295.21503,Cluster-1295.104697,Cluster-1295.163806,Cluster-1295.161542,Cluster-1295.70914,Cluster-1295.185481,Cluster-1295.116201,Cluster-1295.80084,Cluster-1295.164856,Cluster-1295.37977,Cluste…
GO:0019954	asexual reproduction	biological_process	0.0011043	0.013784	123	17534	288	66780	Cluster-1295.215002,Cluster-1295.163060,Cluster-1295.89921,Cluster-1295.159944,Cluster-1295.179655,Cluster-1295.84030,Cluster-1295.181257,Cluster-1295.200789,Cluster-1295.185919,Cluster-1295.77866,Cluster-1295.40738,Cluster-1295.177663,Cluster-1295.78313,Cluster-1295.17941,Cluster-1295.138724,Cluster-1295.157085,Cluster-1295.96934,Cluster-1295.80628,Cluster-1295.80630,Cluster-1295.153478,Cluster-…
GO:0010467	gene expression	biological_process	0.0011394	0.014137	3098	17534	10529	66780	Cluster-1295.119776,Cluster-1295.179000,Cluster-1295.163118,Cluster-1295.27346,Cluster-1295.230089,Cluster-1295.98821,Cluster-1295.105689,Cluster-1295.79326,Cluster-1295.151845,Cluster-1295.102830,Cluster-1295.92394,Cluster-1295.112206,Cluster-1295.250295,Cluster-1295.188981,Cluster-1295.100018,Cluster-1295.189057,Cluster-1295.155009,Cluster-1295.118993,Cluster-1295.155388,Cluster-1295.95359,Clus…
GO:0001510	RNA methylation	biological_process	0.0011575	0.014326	41	17534	84	66780	Cluster-1295.95244,Cluster-1295.192236,Cluster-1295.78528,Cluster-1295.164684,Cluster-1295.175613,Cluster-1295.103757,Cluster-1295.176228,Cluster-1295.110889,Cluster-1295.167953,Cluster-1295.139108,Cluster-1295.160489,Cluster-1295.78942,Cluster-1295.119429,Cluster-1295.166209,Cluster-1295.116682,Cluster-1295.74599,Cluster-1295.79918,Cluster-1295.75197,Cluster-1295.206389,Cluster-1295.149617,Clust…
GO:0006650	glycerophospholipid metabolic process	biological_process	0.0012447	0.015294	110	17534	281	66780	Cluster-1295.117676,Cluster-1295.193968,Cluster-1295.214445,Cluster-1295.78929,Cluster-1295.84053,Cluster-1295.25302,Cluster-1295.88962,Cluster-1295.176227,Cluster-1295.125045,Cluster-1295.137474,Cluster-1295.129810,Cluster-1295.80658,Cluster-1295.91646,Cluster-1295.72180,Cluster-1295.50189,Cluster-1295.73146,Cluster-1295.131027,Cluster-1295.53830,Cluster-1295.78868,Cluster-1295.91326,Cluster-129…
GO:0042196	chlorinated hydrocarbon metabolic process	biological_process	0.0014319	0.017468	121	17534	243	66780	Cluster-1295.156119,Cluster-1295.188899,Cluster-1295.72774,Cluster-1295.119847,Cluster-1295.188449,Cluster-1295.132101,Cluster-1295.96306,Cluster-1295.237770,Cluster-1295.168668,Cluster-1295.149140,Cluster-1295.158396,Cluster-1295.186417,Cluster-1295.190144,Cluster-1295.178967,Cluster-1295.203489,Cluster-1295.77850,Cluster-1295.208286,Cluster-1295.87616,Cluster-83833.0,Cluster-1295.196094,Cluster…
GO:0042197	halogenated hydrocarbon metabolic process	biological_process	0.0014319	0.017468	121	17534	243	66780	Cluster-1295.223391,Cluster-1295.143195,Cluster-1295.76483,Cluster-1295.171352,Cluster-1295.38700,Cluster-1295.245635,Cluster-1295.153290,Cluster-1295.89843,Cluster-1295.116847,Cluster-1295.224312,Cluster-1295.82221,Cluster-1295.93217,Cluster-1295.37729,Cluster-1295.198757,Cluster-1295.138178,Cluster-1295.116432,Cluster-1295.192236,Cluster-1295.154020,Cluster-1295.174105,Cluster-1295.50884,Cluste…
GO:0046488	phosphatidylinositol metabolic process	biological_process	0.0015037	0.018268	96	17534	242	66780	Cluster-1295.142553,Cluster-1295.191290,Cluster-1295.91326,Cluster-1295.131027,Cluster-1295.53830,Cluster-1295.50189,Cluster-1295.150542,Cluster-1295.75254,Cluster-1295.160560,Cluster-1295.76225,Cluster-1295.163042,Cluster-1295.176227,Cluster-1295.125045,Cluster-1295.88962,Cluster-1295.25302,Cluster-1295.214445,Cluster-1295.78929,Cluster-1295.117676,Cluster-1295.193968,Cluster-1295.72180,Cluster-…
GO:0034660	ncRNA metabolic process	biological_process	0.0015514	0.01879	347	17534	1044	66780	Cluster-1295.151322,Cluster-1295.83011,Cluster-1295.161175,Cluster-1295.94509,Cluster-1295.154586,Cluster-1295.166215,Cluster-1295.76575,Cluster-1295.130168,Cluster-1295.170447,Cluster-1295.69847,Cluster-1295.201783,Cluster-1295.85316,Cluster-1295.164561,Cluster-1295.103757,Cluster-1295.135373,Cluster-1295.72736,Cluster-1295.33670,Cluster-1295.212345,Cluster-1295.105980,Cluster-1295.154931,Cluste…
GO:0007265	Ras protein signal transduction	biological_process	0.0015763	0.019002	84	17534	156	66780	Cluster-1295.79352,Cluster-1295.128783,Cluster-1295.156812,Cluster-1295.137181,Cluster-1295.145523,Cluster-1295.171645,Cluster-1295.171156,Cluster-1295.154396,Cluster-1295.198654,Cluster-1295.181182,Cluster-1295.75902,Cluster-1295.165093,Cluster-1295.189280,Cluster-1295.131976,Cluster-1295.163945,Cluster-1295.78540,Cluster-1295.137623,Cluster-1295.146796,Cluster-1295.106418,Cluster-1295.81527,Clu…
GO:0046578	regulation of Ras protein signal transduction	biological_process	0.0015763	0.019002	84	17534	156	66780	Cluster-1295.107308,Cluster-1295.96933,Cluster-1295.168861,Cluster-1295.175719,Cluster-1295.181349,Cluster-1295.102911,Cluster-1295.69426,Cluster-1295.87420,Cluster-1295.77742,Cluster-1295.175411,Cluster-1295.125143,Cluster-1295.144141,Cluster-1295.161952,Cluster-1295.23384,Cluster-1295.215971,Cluster-1295.176544,Cluster-1295.161336,Cluster-1295.156808,Cluster-1295.34584,Cluster-1295.178039,Clust…
GO:0070925	organelle assembly	biological_process	0.0015936	0.019165	144	17534	367	66780	Cluster-1295.156642,Cluster-1295.132281,Cluster-1295.72485,Cluster-1295.74167,Cluster-1295.144666,Cluster-1295.156874,Cluster-1295.142383,Cluster-1295.78846,Cluster-61133.0,Cluster-1295.179534,Cluster-1295.149191,Cluster-1295.44176,Cluster-1295.203911,Cluster-1295.20790,Cluster-1295.190911,Cluster-1295.25233,Cluster-1295.92991,Cluster-1295.118571,Cluster-33510.2,Cluster-1295.144649,Cluster-1295.1…
GO:1902531	regulation of intracellular signal transduction	biological_process	0.0016198	0.019363	139	17534	315	66780	Cluster-1295.176544,Cluster-1295.161336,Cluster-1295.152651,Cluster-1295.144141,Cluster-1295.23384,Cluster-1295.113671,Cluster-1295.69426,Cluster-1295.102911,Cluster-1295.77742,Cluster-1295.107308,Cluster-1295.151102,Cluster-1295.196375,Cluster-1295.76114,Cluster-1295.200299,Cluster-1295.140847,Cluster-1295.118616,Cluster-1295.152623,Cluster-1295.175243,Cluster-1295.143608,Cluster-1295.178039,Clu…
GO:0007021	tubulin complex assembly	biological_process	0.001625	0.019363	12	17534	19	66780	Cluster-1295.131977,Cluster-1295.103668,Cluster-1295.95637,Cluster-1295.86572,Cluster-1295.225424,Cluster-1295.54903,Cluster-1295.160191,Cluster-1295.4832,Cluster-1295.47572,Cluster-1295.75394,Cluster-1295.141666,Cluster-1295.43551
GO:0007059	chromosome segregation	biological_process	0.0016621	0.019755	149	17534	394	66780	Cluster-1295.50811,Cluster-1295.94893,Cluster-1295.167820,Cluster-1295.74904,Cluster-1295.116878,Cluster-1295.78666,Cluster-1295.169994,Cluster-1295.101691,Cluster-1295.98087,Cluster-1295.199317,Cluster-1295.148353,Cluster-1295.62587,Cluster-1295.111408,Cluster-1295.164473,Cluster-1295.86928,Cluster-1295.93829,Cluster-1295.192324,Cluster-1295.62251,Cluster-1295.73748,Cluster-1295.49784,Cluster-12…
GO:0006397	mRNA processing	biological_process	0.0017359	0.020584	179	17534	486	66780	Cluster-1295.169317,Cluster-1295.49273,Cluster-1295.140495,Cluster-1295.158139,Cluster-1295.163806,Cluster-1295.88976,Cluster-1295.125911,Cluster-1295.187665,Cluster-1295.90434,Cluster-1295.206348,Cluster-1295.172672,Cluster-1295.178254,Cluster-1295.80456,Cluster-1295.172390,Cluster-1295.168157,Cluster-1295.150766,Cluster-1295.127049,Cluster-1295.114453,Cluster-1295.55515,Cluster-1295.73701,Clust…
GO:0051783	regulation of nuclear division	biological_process	0.0017489	0.020689	50	17534	107	66780	Cluster-1295.80088,Cluster-1295.61511,Cluster-1295.11291,Cluster-1295.35605,Cluster-1295.179638,Cluster-1295.176918,Cluster-1295.76378,Cluster-1295.163806,Cluster-1295.104697,Cluster-1295.108465,Cluster-1295.147166,Cluster-1295.86546,Cluster-1295.133882,Cluster-1295.183809,Cluster-1295.198320,Cluster-1295.145791,Cluster-1295.172672,Cluster-1295.86539,Cluster-1295.36243,Cluster-1295.78106,Cluster-…
GO:0051056	regulation of small GTPase mediated signal transduction	biological_process	0.0017596	0.02072	95	17534	182	66780	Cluster-1295.77030,Cluster-1295.163230,Cluster-1295.174787,Cluster-1295.207326,Cluster-1295.57514,Cluster-1295.118425,Cluster-1295.199558,Cluster-1295.206221,Cluster-1295.62351,Cluster-1295.158139,Cluster-1295.156173,Cluster-1295.142809,Cluster-1295.170938,Cluster-1295.222846,Cluster-1295.111239,Cluster-1295.158747,Cluster-1295.169887,Cluster-1295.88568,Cluster-1295.118616,Cluster-1295.152623,Clu…
GO:0044085	cellular component biogenesis	biological_process	0.0017882	0.021001	1206	17534	4030	66780	Cluster-1295.114360,Cluster-1295.176417,Cluster-1295.177385,Cluster-1295.107921,Cluster-1295.84675,Cluster-1295.104642,Cluster-1295.119745,Cluster-1295.137470,Cluster-1295.82407,Cluster-1295.198833,Cluster-1295.174716,Cluster-1295.127987,Cluster-1295.175701,Cluster-1295.198875,Cluster-1295.31754,Cluster-1295.116399,Cluster-1295.78084,Cluster-1295.80354,Cluster-1295.208612,Cluster-1295.51440,Clust…
GO:0006771	riboflavin metabolic process	biological_process	0.0017958	0.021001	122	17534	251	66780	Cluster-1295.146981,Cluster-1295.148197,Cluster-1295.213205,Cluster-1295.167614,Cluster-1295.60469,Cluster-1295.140268,Cluster-1295.143351,Cluster-1295.122606,Cluster-1295.119256,Cluster-1295.108025,Cluster-1295.165932,Cluster-1295.115381,Cluster-1295.137427,Cluster-1295.165279,Cluster-1295.190901,Cluster-1295.118769,Cluster-1295.189114,Cluster-1295.141188,Cluster-1295.118278,Cluster-1295.178968,…
GO:0042726	flavin-containing compound metabolic process	biological_process	0.0017958	0.021001	122	17534	251	66780	Cluster-1295.190259,Cluster-1295.65575,Cluster-1295.143689,Cluster-1295.169860,Cluster-1295.99224,Cluster-1295.121113,Cluster-1295.245223,Cluster-1295.192925,Cluster-1295.177859,Cluster-1295.196095,Cluster-1295.147767,Cluster-1295.102854,Cluster-1295.188446,Cluster-1295.130911,Cluster-1295.188813,Cluster-1295.107589,Cluster-1295.131165,Cluster-1295.152716,Cluster-1295.41291,Cluster-1295.170247,Cl…
GO:0045454	cell redox homeostasis	biological_process	0.001934	0.022462	48	17534	114	66780	Cluster-1295.174685,Cluster-1295.176175,Cluster-1295.174681,Cluster-1295.77388,Cluster-1295.159053,Cluster-1295.163273,Cluster-1295.115541,Cluster-1295.144290,Cluster-1295.77178,Cluster-1295.141198,Cluster-1295.97103,Cluster-1295.100116,Cluster-1295.155181,Cluster-1295.126300,Cluster-1295.152655,Cluster-1295.79452,Cluster-1295.83497,Cluster-1295.79393,Cluster-1295.117760,Cluster-1295.219661,Clust…
GO:0044255	cellular lipid metabolic process	biological_process	0.0019551	0.022655	391	17534	1191	66780	Cluster-1295.124660,Cluster-1295.96931,Cluster-1295.129803,Cluster-1295.80658,Cluster-1295.113211,Cluster-1295.37976,Cluster-1295.175017,Cluster-1295.125045,Cluster-1295.129351,Cluster-1295.163945,Cluster-1295.33180,Cluster-1295.75254,Cluster-1295.69302,Cluster-1295.81984,Cluster-1295.171950,Cluster-1295.76543,Cluster-1295.102084,Cluster-1295.53830,Cluster-1295.78868,Cluster-1295.143632,Cluster-1…
GO:0051171	regulation of nitrogen compound metabolic process	biological_process	0.0019602	0.022662	1999	17534	6362	66780	Cluster-1295.224302,Cluster-1295.110269,Cluster-1295.173511,Cluster-1295.133904,Cluster-1295.112190,Cluster-1295.73375,Cluster-1295.151417,Cluster-1295.176708,Cluster-1295.92476,Cluster-1295.111668,Cluster-1295.143189,Cluster-1295.179447,Cluster-1295.143943,Cluster-1295.182771,Cluster-1295.163105,Cluster-1295.78120,Cluster-1295.111031,Cluster-1295.147166,Cluster-1295.77024,Cluster-1295.188447,Clu…
GO:0006090	pyruvate metabolic process	biological_process	0.0020247	0.02325	145	17534	473	66780	Cluster-1295.151417,Cluster-1295.180017,Cluster-1295.83750,Cluster-1295.61926,Cluster-1295.189148,Cluster-1295.171328,Cluster-1295.147125,Cluster-1295.132271,Cluster-1295.178371,Cluster-1295.143632,Cluster-1295.69447,Cluster-1295.82062,Cluster-1295.83740,Cluster-1295.120765,Cluster-1295.150261,Cluster-1295.131375,Cluster-1295.220747,Cluster-1295.136268,Cluster-1295.101480,Cluster-1295.84631,Clust…
GO:0050793	regulation of developmental process	biological_process	0.0020753	0.023723	72	17534	179	66780	Cluster-1295.113671,Cluster-1295.190416,Cluster-1295.1918,Cluster-1295.55836,Cluster-1295.124477,Cluster-85258.0,Cluster-1295.153648,Cluster-1295.76787,Cluster-1295.181839,Cluster-1295.94891,Cluster-1295.152651,Cluster-1295.125254,Cluster-1295.8480,Cluster-1295.170158,Cluster-1295.145665,Cluster-1295.104450,Cluster-1295.186176,Cluster-1295.175243,Cluster-1295.185481,Cluster-1295.246992,Cluster-12…
GO:0051270	regulation of cellular component movement	biological_process	0.0022049	0.02487	35	17534	71	66780	Cluster-1295.119872,Cluster-1295.186176,Cluster-1295.104450,Cluster-1295.177559,Cluster-1295.145665,Cluster-1295.90383,Cluster-1295.94891,Cluster-1295.80140,Cluster-1295.62588,Cluster-1295.18130,Cluster-1295.138594,Cluster-1295.76787,Cluster-1295.169856,Cluster-1295.190416,Cluster-85258.0,Cluster-1295.55836,Cluster-1295.193968,Cluster-56257.0,Cluster-1295.219702,Cluster-1295.155235,Cluster-1295.1…
GO:2000145	regulation of cell motility	biological_process	0.0022049	0.02487	35	17534	71	66780	Cluster-1295.145665,Cluster-1295.90383,Cluster-1295.119872,Cluster-1295.177559,Cluster-1295.104450,Cluster-1295.186176,Cluster-1295.55836,Cluster-85258.0,Cluster-1295.190416,Cluster-1295.18130,Cluster-1295.62588,Cluster-1295.80140,Cluster-1295.94891,Cluster-1295.169856,Cluster-1295.76787,Cluster-1295.138594,Cluster-1295.79887,Cluster-1295.142294,Cluster-1295.127794,Cluster-1295.175888,Cluster-129…
GO:0046486	glycerolipid metabolic process	biological_process	0.0022416	0.025172	182	17534	497	66780	Cluster-1295.164137,Cluster-1295.158479,Cluster-1295.151926,Cluster-1295.133940,Cluster-1295.169409,Cluster-1295.178216,Cluster-1295.176014,Cluster-1295.79664,Cluster-1295.85328,Cluster-1295.111091,Cluster-1295.92226,Cluster-1295.138957,Cluster-1295.178911,Cluster-1295.134796,Cluster-1295.130503,Cluster-1295.152905,Cluster-1295.71513,Cluster-1295.13257,Cluster-1295.80531,Cluster-1295.139926,Clust…
GO:0016571	histone methylation	biological_process	0.0023089	0.025871	15	17534	25	66780	Cluster-1295.97948,Cluster-1295.175524,Cluster-1295.78493,Cluster-1295.77373,Cluster-1295.179178,Cluster-1295.175012,Cluster-1295.158123,Cluster-1295.44372,Cluster-1295.193191,Cluster-1295.179992,Cluster-1295.158403,Cluster-1295.136701,Cluster-1295.154252,Cluster-1295.168792,Cluster-1295.181737
GO:0019725	cellular homeostasis	biological_process	0.0023472	0.026242	113	17534	330	66780	Cluster-1295.72994,Cluster-1295.177424,Cluster-1295.159053,Cluster-1295.171777,Cluster-1295.79960,Cluster-1295.141198,Cluster-1295.144899,Cluster-1295.117611,Cluster-1295.144290,Cluster-1295.77178,Cluster-1295.95326,Cluster-1295.167735,Cluster-1295.174685,Cluster-1295.96166,Cluster-1295.100951,Cluster-1295.139730,Cluster-1295.144579,Cluster-1295.174681,Cluster-1295.176175,Cluster-1295.148089,Clus…
GO:0051179	localization	biological_process	0.0024996	0.027885	3100	17534	10351	66780	Cluster-1295.113444,Cluster-1295.139730,Cluster-1295.24190,Cluster-1295.139499,Cluster-1295.147820,Cluster-1295.79319,Cluster-1295.80803,Cluster-1295.129985,Cluster-1295.160632,Cluster-1295.216232,Cluster-1295.232929,Cluster-1295.47810,Cluster-1295.168877,Cluster-1295.180159,Cluster-1295.74292,Cluster-1295.169628,Cluster-1295.129956,Cluster-1295.141699,Cluster-1295.177475,Cluster-1295.76574,Clust…
GO:0009790	embryo development	biological_process	0.0025287	0.028098	25	17534	48	66780	Cluster-1295.62588,Cluster-1295.94891,Cluster-1295.21503,Cluster-1295.209868,Cluster-1295.138594,Cluster-1295.55836,Cluster-85258.0,Cluster-1295.161542,Cluster-1295.153598,Cluster-1295.190416,Cluster-1295.152697,Cluster-1295.130913,Cluster-1295.186375,Cluster-1295.116201,Cluster-1295.219702,Cluster-56257.0,Cluster-1295.119872,Cluster-1295.186176,Cluster-1295.155235,Cluster-1295.125045,Cluster-129…
GO:0045861	negative regulation of proteolysis	biological_process	0.002536	0.028106	47	17534	107	66780	Cluster-1295.163806,Cluster-1295.128056,Cluster-1295.104697,Cluster-1295.157065,Cluster-1295.80675,Cluster-1295.78779,Cluster-1295.139606,Cluster-1295.11291,Cluster-1295.80088,Cluster-1295.35605,Cluster-1295.74314,Cluster-1295.170589,Cluster-1295.86539,Cluster-1295.36243,Cluster-1295.135591,Cluster-1295.129661,Cluster-1295.172672,Cluster-1295.108465,Cluster-1295.147166,Cluster-1295.162155,Cluster…
GO:0034754	cellular hormone metabolic process	biological_process	0.0026929	0.029651	27	17534	51	66780	Cluster-1295.152500,Cluster-1295.86229,Cluster-1295.77918,Cluster-1295.188899,Cluster-1295.193489,Cluster-1295.178535,Cluster-1295.245575,Cluster-1295.169110,Cluster-1295.122251,Cluster-1295.74599,Cluster-1295.108600,Cluster-1295.78014,Cluster-1295.165594,Cluster-1295.128885,Cluster-1295.42354,Cluster-1295.33543,Cluster-1295.164907,Cluster-1295.93984,Cluster-1295.122166,Cluster-1295.170735,Cluste…
GO:0008610	lipid biosynthetic process	biological_process	0.0028883	0.031666	262	17534	806	66780	Cluster-1295.37976,Cluster-1295.113211,Cluster-1295.129803,Cluster-1295.124660,Cluster-1295.163945,Cluster-1295.125045,Cluster-1295.171950,Cluster-1295.81984,Cluster-1295.75254,Cluster-1295.80494,Cluster-1295.116705,Cluster-1295.89908,Cluster-1295.33180,Cluster-1295.170735,Cluster-1295.143632,Cluster-1295.132179,Cluster-1295.76543,Cluster-1295.108831,Cluster-1295.177640,Cluster-1295.80322,Cluster…
GO:0007088	regulation of mitotic nuclear division	biological_process	0.002957	0.032323	48	17534	104	66780	Cluster-1295.104697,Cluster-1295.163806,Cluster-1295.35605,Cluster-1295.11291,Cluster-1295.80088,Cluster-1295.179638,Cluster-1295.76378,Cluster-1295.176918,Cluster-1295.36243,Cluster-1295.86539,Cluster-1295.86546,Cluster-1295.133882,Cluster-1295.108465,Cluster-1295.147166,Cluster-1295.198320,Cluster-1295.145791,Cluster-1295.183809,Cluster-1295.172672,Cluster-1295.41196,Cluster-1295.177765,Cluster…
GO:0009132	nucleoside diphosphate metabolic process	biological_process	0.002975	0.032406	95	17534	323	66780	Cluster-1295.76920,Cluster-1295.139697,Cluster-1295.148626,Cluster-1295.187039,Cluster-1295.85328,Cluster-1295.133974,Cluster-1295.154940,Cluster-1295.159946,Cluster-1295.135206,Cluster-1295.83008,Cluster-1295.82051,Cluster-1295.111091,Cluster-1295.178610,Cluster-1295.79255,Cluster-1295.83011,Cluster-1295.183782,Cluster-1295.16387,Cluster-1295.176428,Cluster-1295.158589,Cluster-1295.80366,Cluster…
GO:0016071	mRNA metabolic process	biological_process	0.0029852	0.032448	216	17534	604	66780	Cluster-1295.11812,Cluster-1295.175075,Cluster-1295.211923,Cluster-1295.65146,Cluster-1295.168263,Cluster-1295.181541,Cluster-1295.175701,Cluster-1295.145682,Cluster-1295.77178,Cluster-1295.105573,Cluster-1295.106502,Cluster-1295.130048,Cluster-1295.224780,Cluster-1295.173488,Cluster-1295.25036,Cluster-1295.80088,Cluster-1295.179281,Cluster-1295.155009,Cluster-1295.187147,Cluster-1295.98275,Clust…
GO:0010468	regulation of gene expression	biological_process	0.0030433	0.03301	1919	17534	6139	66780	Cluster-1295.74771,Cluster-1295.26319,Cluster-1295.78084,Cluster-1295.8095,Cluster-1295.175264,Cluster-1295.131133,Cluster-1295.181843,Cluster-1295.181952,Cluster-1295.100271,Cluster-1295.116275,Cluster-1295.90664,Cluster-1295.89530,Cluster-1295.180935,Cluster-1295.56348,Cluster-1295.123841,Cluster-1295.104642,Cluster-1295.140383,Cluster-1295.125075,Cluster-1295.78451,Cluster-1295.107921,Cluster-…
GO:0034470	ncRNA processing	biological_process	0.0030564	0.033081	261	17534	756	66780	Cluster-1295.116009,Cluster-1295.45955,Cluster-1295.139108,Cluster-1295.103203,Cluster-1295.157192,Cluster-1295.76850,Cluster-1295.142403,Cluster-1295.140204,Cluster-1295.156836,Cluster-1295.156650,Cluster-1295.116662,Cluster-1295.176110,Cluster-1295.121742,Cluster-1295.103033,Cluster-1295.78300,Cluster-1295.121029,Cluster-1295.79868,Cluster-1295.119429,Cluster-1295.171135,Cluster-1295.43404,Clus…
GO:0051252	regulation of RNA metabolic process	biological_process	0.0031473	0.03392	1892	17534	6017	66780	Cluster-1295.66725,Cluster-1295.78305,Cluster-1295.24030,Cluster-1295.169905,Cluster-51956.0,Cluster-1295.236065,Cluster-1295.135876,Cluster-1295.189789,Cluster-1295.77256,Cluster-1295.240828,Cluster-1295.146764,Cluster-1295.186455,Cluster-1295.102926,Cluster-1295.135503,Cluster-1295.152651,Cluster-1295.136599,Cluster-1295.111803,Cluster-1295.136835,Cluster-1295.159043,Cluster-1295.170763,Cluster…
GO:0098813	nuclear chromosome segregation	biological_process	0.0033003	0.035197	114	17534	295	66780	Cluster-1295.54903,Cluster-1295.73480,Cluster-1295.177765,Cluster-1295.118203,Cluster-1295.49784,Cluster-1295.73748,Cluster-1295.50068,Cluster-1295.111408,Cluster-1295.180966,Cluster-1295.86928,Cluster-1295.138241,Cluster-1295.128310,Cluster-1295.192324,Cluster-1295.179234,Cluster-1295.108467,Cluster-1295.173945,Cluster-1295.76028,Cluster-1295.184389,Cluster-1295.101691,Cluster-1295.79865,Cluster…
GO:0051726	regulation of cell cycle	biological_process	0.0034887	0.03705	122	17534	323	66780	Cluster-1295.80376,Cluster-1295.170717,Cluster-1295.33588,Cluster-1295.128263,Cluster-1295.155721,Cluster-1295.11751,Cluster-1295.173523,Cluster-1295.130619,Cluster-1295.168205,Cluster-1295.179233,Cluster-1295.133882,Cluster-1295.147166,Cluster-1295.150600,Cluster-1295.171315,Cluster-1295.167440,Cluster-1295.94950,Cluster-1295.77300,Cluster-1295.213511,Cluster-1295.184895,Cluster-1295.76378,Clust…
GO:0006094	gluconeogenesis	biological_process	0.0035786	0.037769	85	17534	292	66780	Cluster-1295.16387,Cluster-1295.183782,Cluster-1295.82058,Cluster-1295.179612,Cluster-1295.92748,Cluster-1295.101477,Cluster-1295.166985,Cluster-1295.117617,Cluster-1295.187039,Cluster-1295.139697,Cluster-1295.76920,Cluster-1295.178610,Cluster-1295.111091,Cluster-1295.83011,Cluster-1295.79255,Cluster-1295.135206,Cluster-1295.159946,Cluster-1295.85328,Cluster-1295.82051,Cluster-1295.83008,Cluster-…
GO:0019319	hexose biosynthetic process	biological_process	0.0035786	0.037769	85	17534	292	66780	Cluster-1295.142340,Cluster-1295.53683,Cluster-1295.82052,Cluster-1295.82025,Cluster-1295.79430,Cluster-1295.69315,Cluster-1295.92697,Cluster-1295.98619,Cluster-1295.179270,Cluster-1295.73866,Cluster-1295.113159,Cluster-1295.76921,Cluster-1295.216374,Cluster-1295.123392,Cluster-1295.116711,Cluster-1295.180477,Cluster-1295.17651,Cluster-1295.72965,Cluster-1295.72540,Cluster-1295.147127,Cluster-702…
GO:0046364	monosaccharide biosynthetic process	biological_process	0.0035786	0.037769	85	17534	292	66780	Cluster-1295.69764,Cluster-1295.189148,Cluster-1295.110964,Cluster-1295.118284,Cluster-1295.162805,Cluster-1295.101479,Cluster-1295.147125,Cluster-1295.178371,Cluster-1295.132271,Cluster-1295.183000,Cluster-1295.127648,Cluster-1295.181154,Cluster-1295.120765,Cluster-1295.82062,Cluster-1295.82053,Cluster-1295.78462,Cluster-1295.131375,Cluster-1295.136268,Cluster-1295.40098,Cluster-1295.101480,Clus…
GO:0051128	regulation of cellular component organization	biological_process	0.0036124	0.038037	218	17534	626	66780	Cluster-1295.170132,Cluster-1295.213511,Cluster-1295.44261,Cluster-1295.78868,Cluster-1295.91052,Cluster-1295.136498,Cluster-1295.78048,Cluster-1295.72141,Cluster-1295.76390,Cluster-1295.163013,Cluster-1295.179638,Cluster-1295.98302,Cluster-1295.103756,Cluster-1295.109656,Cluster-1295.131012,Cluster-1295.324,Cluster-1295.17958,Cluster-1295.133904,Cluster-1295.86394,Cluster-1295.44455,Cluster-1295…
GO:0032268	regulation of cellular protein metabolic process	biological_process	0.003619	0.038037	224	17534	664	66780	Cluster-1295.190659,Cluster-1295.163806,Cluster-1295.76830,Cluster-1295.104697,Cluster-1295.149463,Cluster-81611.0,Cluster-1295.109101,Cluster-1295.129101,Cluster-1295.118567,Cluster-1295.151754,Cluster-1295.139606,Cluster-1295.11291,Cluster-1295.186926,Cluster-1295.142840,Cluster-1295.5638,Cluster-1295.36243,Cluster-1295.170589,Cluster-1295.174867,Cluster-1295.176605,Cluster-1295.122259,Cluster-…
GO:0051246	regulation of protein metabolic process	biological_process	0.0036805	0.038604	228	17534	676	66780	Cluster-1295.175175,Cluster-1295.100191,Cluster-1295.170878,Cluster-1295.78632,Cluster-1295.74314,Cluster-1295.119151,Cluster-1295.150587,Cluster-1295.128056,Cluster-1295.199025,Cluster-1295.80429,Cluster-1295.157065,Cluster-1295.65715,Cluster-1295.140856,Cluster-1295.215893,Cluster-1295.129661,Cluster-1295.211237,Cluster-1295.154812,Cluster-1295.184655,Cluster-1295.86546,Cluster-1295.198320,Clus…
GO:2000112	regulation of cellular macromolecule biosynthetic process	biological_process	0.0037586	0.039342	1887	17534	6030	66780	Cluster-1295.150267,Cluster-1295.173040,Cluster-1295.117666,Cluster-1295.144533,Cluster-1295.28332,Cluster-1295.152018,Cluster-1295.75180,Cluster-1295.172350,Cluster-1295.153573,Cluster-1295.121859,Cluster-1295.130194,Cluster-1295.163546,Cluster-1295.142298,Cluster-1295.145961,Cluster-1295.15236,Cluster-1295.55085,Cluster-1295.74246,Cluster-1295.185712,Cluster-1295.57514,Cluster-16681.0,Cluster-1…
GO:0034508	centromere complex assembly	biological_process	0.0038779	0.040119	62	17534	148	66780	Cluster-1295.206704,Cluster-1295.74203,Cluster-1295.166484,Cluster-1295.144666,Cluster-1295.58202,Cluster-1295.76157,Cluster-1295.145335,Cluster-1295.105298,Cluster-1295.78315,Cluster-1295.131299,Cluster-1295.78846,Cluster-1295.142383,Cluster-1295.73746,Cluster-1295.104882,Cluster-1295.114360,Cluster-1295.149463,Cluster-1295.149191,Cluster-1295.96860,Cluster-1295.50352,Cluster-1295.118571,Cluster…
GO:0022610	biological adhesion	biological_process	0.0039902	0.040792	388	17534	1146	66780	Cluster-1295.142846,Cluster-1295.129522,Cluster-1295.207545,Cluster-1295.157519,Cluster-1295.190225,Cluster-1295.108465,Cluster-1295.60649,Cluster-1295.43381,Cluster-1295.131836,Cluster-1295.78925,Cluster-1295.163806,Cluster-1295.149497,Cluster-1295.96126,Cluster-1295.141394,Cluster-1295.203802,Cluster-1295.37543,Cluster-1295.204949,Cluster-1295.153758,Cluster-1295.210230,Cluster-1295.192845,Clus…
GO:0008207	C21-steroid hormone metabolic process	biological_process	0.0040335	0.040792	22	17534	39	66780	Cluster-1295.165594,Cluster-1295.169110,Cluster-1295.122251,Cluster-1295.245575,Cluster-1295.108600,Cluster-1295.74599,Cluster-1295.193489,Cluster-1295.178535,Cluster-1295.152500,Cluster-1295.77918,Cluster-1295.86229,Cluster-1295.176682,Cluster-1295.18824,Cluster-1295.80198,Cluster-1295.115475,Cluster-1295.80494,Cluster-1295.89908,Cluster-1295.93984,Cluster-1295.170735,Cluster-1295.42354,Cluster-…
GO:0008209	androgen metabolic process	biological_process	0.0040335	0.040792	22	17534	39	66780	Cluster-1295.245575,Cluster-1295.122251,Cluster-1295.169110,Cluster-1295.74599,Cluster-1295.108600,Cluster-1295.165594,Cluster-1295.152500,Cluster-1295.86229,Cluster-1295.77918,Cluster-1295.178535,Cluster-1295.193489,Cluster-1295.80198,Cluster-1295.176682,Cluster-1295.18824,Cluster-1295.89908,Cluster-1295.115475,Cluster-1295.80494,Cluster-1295.33543,Cluster-1295.42354,Cluster-1295.164907,Cluster-…
GO:0008210	estrogen metabolic process	biological_process	0.0040335	0.040792	22	17534	39	66780	Cluster-1295.245575,Cluster-1295.122251,Cluster-1295.169110,Cluster-1295.108600,Cluster-1295.74599,Cluster-1295.165594,Cluster-1295.152500,Cluster-1295.86229,Cluster-1295.77918,Cluster-1295.178535,Cluster-1295.193489,Cluster-1295.80198,Cluster-1295.176682,Cluster-1295.18824,Cluster-1295.89908,Cluster-1295.80494,Cluster-1295.115475,Cluster-1295.164907,Cluster-1295.42354,Cluster-1295.33543,Cluster-…
GO:0010556	regulation of macromolecule biosynthetic process	biological_process	0.0041819	0.042126	1892	17534	6056	66780	Cluster-1295.108704,Cluster-1295.121730,Cluster-1295.136022,Cluster-1295.70492,Cluster-1295.128875,Cluster-1295.75202,Cluster-1295.32657,Cluster-1295.54779,Cluster-1295.85210,Cluster-1295.121111,Cluster-1295.146781,Cluster-1295.152916,Cluster-1295.54642,Cluster-1295.198677,Cluster-1295.66535,Cluster-1295.172653,Cluster-1295.169065,Cluster-1295.127291,Cluster-1295.136775,Cluster-1295.82320,Cluster…
GO:0031326	regulation of cellular biosynthetic process	biological_process	0.0041819	0.042126	1892	17534	6056	66780	Cluster-1295.240828,Cluster-1295.146266,Cluster-1295.146764,Cluster-1295.186455,Cluster-1295.66725,Cluster-1295.78305,Cluster-1295.169905,Cluster-1295.24030,Cluster-1295.80046,Cluster-1295.236065,Cluster-51956.0,Cluster-1295.135876,Cluster-1295.77256,Cluster-1295.189789,Cluster-1295.136599,Cluster-1295.111803,Cluster-1295.136835,Cluster-1295.102926,Cluster-1295.135503,Cluster-1295.152651,Cluster-…
GO:0051648	vesicle localization	biological_process	0.0042311	0.042369	11	17534	19	66780	Cluster-1295.237696,Cluster-1295.149497,Cluster-1295.104450,Cluster-1295.76787,Cluster-1295.80140,Cluster-1295.148091,Cluster-1295.188080,Cluster-1295.77671,Cluster-1295.119047,Cluster-1295.79887,Cluster-1295.182085
GO:0051650	establishment of vesicle localization	biological_process	0.0042311	0.042369	11	17534	19	66780	Cluster-1295.77671,Cluster-1295.79887,Cluster-1295.119047,Cluster-1295.182085,Cluster-1295.148091,Cluster-1295.188080,Cluster-1295.80140,Cluster-1295.237696,Cluster-1295.149497,Cluster-1295.104450,Cluster-1295.76787
GO:0006359	regulation of transcription from RNA polymerase III promoter	biological_process	0.0042734	0.042709	20	17534	33	66780	Cluster-1295.154829,Cluster-1295.24093,Cluster-1295.131273,Cluster-1295.75703,Cluster-1295.161101,Cluster-1295.117710,Cluster-1295.78147,Cluster-1295.117649,Cluster-1295.160460,Cluster-51956.0,Cluster-1295.80278,Cluster-1295.141469,Cluster-1295.174328,Cluster-1295.131407,Cluster-1295.111668,Cluster-1295.86528,Cluster-1295.176065,Cluster-1295.104452,Cluster-1295.86546,Cluster-1295.133404
GO:0006446	regulation of translational initiation	biological_process	0.0042883	0.042774	71	17534	175	66780	Cluster-1295.127639,Cluster-1295.57514,Cluster-1295.142840,Cluster-1295.5638,Cluster-1295.78632,Cluster-1295.100191,Cluster-81611.0,Cluster-1295.170878,Cluster-1295.118567,Cluster-1295.80429,Cluster-1295.76830,Cluster-1295.42083,Cluster-1295.157615,Cluster-1295.176756,Cluster-1295.187083,Cluster-1295.30965,Cluster-1295.118568,Cluster-1295.75738,Cluster-1295.159661,Cluster-1295.54779,Cluster-1295.…
GO:0050790	regulation of catalytic activity	biological_process	0.0042982	0.042789	281	17534	770	66780	Cluster-1295.109073,Cluster-87356.0,Cluster-1295.161952,Cluster-1295.125143,Cluster-1295.175411,Cluster-1295.87420,Cluster-1295.17691,Cluster-1295.181349,Cluster-1295.175719,Cluster-1295.168861,Cluster-1295.86106,Cluster-1295.74683,Cluster-1295.153735,Cluster-1295.153812,Cluster-1295.125840,Cluster-1295.114500,Cluster-1295.94436,Cluster-1295.169250,Cluster-1295.157805,Cluster-1295.160615,Cluster-…
GO:0009889	regulation of biosynthetic process	biological_process	0.0044459	0.044001	1892	17534	6059	66780	Cluster-87897.0,Cluster-1295.155235,Cluster-1295.165612,Cluster-1295.80855,Cluster-1295.116447,Cluster-1295.131436,Cluster-1295.140843,Cluster-1295.216555,Cluster-1295.145335,Cluster-1295.131289,Cluster-1295.3836,Cluster-1295.146210,Cluster-1295.114792,Cluster-1295.124629,Cluster-1295.174911,Cluster-1295.209868,Cluster-1295.26073,Cluster-1295.144366,Cluster-1295.78048,Cluster-1295.144907,Cluster-…
GO:0051336	regulation of hydrolase activity	biological_process	0.0046799	0.046137	177	17534	446	66780	Cluster-1295.154288,Cluster-1295.155009,Cluster-1295.181182,Cluster-1295.75902,Cluster-1295.198654,Cluster-1295.147786,Cluster-1295.154127,Cluster-1295.131341,Cluster-1295.171156,Cluster-1295.154396,Cluster-1295.134535,Cluster-1295.145523,Cluster-1295.85362,Cluster-1295.80675,Cluster-1295.160929,Cluster-1295.77449,Cluster-1295.79352,Cluster-1295.141699,Cluster-1295.175813,Cluster-1295.203050,Clus…
GO:0044770	cell cycle phase transition	biological_process	0.0047412	0.046327	50	17534	112	66780	Cluster-1295.176918,Cluster-1295.76378,Cluster-1295.35605,Cluster-1295.11291,Cluster-1295.80088,Cluster-1295.179638,Cluster-1295.104697,Cluster-1295.163806,Cluster-1295.75471,Cluster-1295.172672,Cluster-1295.86546,Cluster-1295.133882,Cluster-1295.147166,Cluster-1295.108465,Cluster-1295.145791,Cluster-1295.198320,Cluster-1295.183809,Cluster-1295.36243,Cluster-1295.86539,Cluster-1295.160623,Cluster…
GO:0044772	mitotic cell cycle phase transition	biological_process	0.0047412	0.046327	50	17534	112	66780	Cluster-1295.74463,Cluster-1295.198677,Cluster-87356.0,Cluster-1295.49784,Cluster-1295.18130,Cluster-1295.41196,Cluster-1295.177765,Cluster-1295.197065,Cluster-1295.160623,Cluster-1295.63912,Cluster-1295.179234,Cluster-1295.138513,Cluster-1295.111408,Cluster-1295.78106,Cluster-1295.88542,Cluster-1295.180966,Cluster-1295.36087,Cluster-1295.109590,Cluster-1295.62587,Cluster-1295.148353,Cluster-1295…
GO:1901987	regulation of cell cycle phase transition	biological_process	0.0047412	0.046327	50	17534	112	66780	Cluster-1295.177765,Cluster-1295.41196,Cluster-1295.18130,Cluster-1295.49784,Cluster-87356.0,Cluster-1295.198677,Cluster-1295.74463,Cluster-1295.88542,Cluster-1295.180966,Cluster-1295.36087,Cluster-1295.78106,Cluster-1295.138513,Cluster-1295.111408,Cluster-1295.179234,Cluster-1295.63912,Cluster-1295.197065,Cluster-1295.160623,Cluster-1295.184389,Cluster-1295.101691,Cluster-1295.176404,Cluster-129…
GO:1901990	regulation of mitotic cell cycle phase transition	biological_process	0.0047412	0.046327	50	17534	112	66780	Cluster-1295.182762,Cluster-1295.108467,Cluster-1295.176404,Cluster-1295.101691,Cluster-1295.184389,Cluster-1295.109590,Cluster-1295.62587,Cluster-1295.148353,Cluster-1295.94893,Cluster-1295.145665,Cluster-1295.50811,Cluster-1295.52058,Cluster-1295.189164,Cluster-1295.78666,Cluster-1295.18130,Cluster-1295.41196,Cluster-1295.177765,Cluster-1295.74463,Cluster-1295.198677,Cluster-1295.49784,Cluster-…
GO:0051607	defense response to virus	biological_process	0.0047447	0.046327	62	17534	167	66780	Cluster-1295.113481,Cluster-1295.174058,Cluster-1295.62588,Cluster-1295.207057,Cluster-1295.150312,Cluster-1295.205048,Cluster-1295.153478,Cluster-87356.0,Cluster-1295.80628,Cluster-1295.183865,Cluster-1295.156692,Cluster-1295.206392,Cluster-16390.0,Cluster-1295.70571,Cluster-1295.156087,Cluster-1295.77475,Cluster-1295.152520,Cluster-1295.91369,Cluster-1295.122652,Cluster-1295.128147,Cluster-1295…
GO:0019219	regulation of nucleobase-containing compound metabolic process	biological_process	0.0048316	0.046995	1909	17534	6092	66780	Cluster-1295.180679,Cluster-1295.159013,Cluster-1295.173489,Cluster-1295.150960,Cluster-1295.23506,Cluster-1295.121029,Cluster-1295.78300,Cluster-1295.116662,Cluster-1295.2473,Cluster-1295.57039,Cluster-1295.241874,Cluster-1295.152905,Cluster-1295.134922,Cluster-1295.86197,Cluster-1295.119723,Cluster-1295.118065,Cluster-1295.153167,Cluster-1295.139108,Cluster-1295.142621,Cluster-1295.176159,Clust…
GO:0051186	cofactor metabolic process	biological_process	0.0048656	0.047235	411	17534	1376	66780	Cluster-1295.222996,Cluster-1295.106107,Cluster-1295.232496,Cluster-1295.103790,Cluster-1295.186051,Cluster-1295.129477,Cluster-1295.155241,Cluster-1295.161879,Cluster-1295.224856,Cluster-1295.72540,Cluster-1295.131015,Cluster-1295.149362,Cluster-1295.179270,Cluster-1295.140069,Cluster-1295.79948,Cluster-1295.237203,Cluster-1295.113159,Cluster-1295.131129,Cluster-1295.123282,Cluster-1295.31562,Cl…
GO:0007067	mitotic nuclear division	biological_process	0.0049728	0.048093	105	17534	281	66780	Cluster-1295.178807,Cluster-1295.121079,Cluster-1295.50811,Cluster-1295.94893,Cluster-1295.189164,Cluster-1295.78666,Cluster-1295.108467,Cluster-1295.79865,Cluster-1295.101691,Cluster-1295.184389,Cluster-1295.88865,Cluster-1295.109590,Cluster-1295.148353,Cluster-1295.62587,Cluster-1295.111408,Cluster-1295.180966,Cluster-1295.139445,Cluster-1295.62251,Cluster-1295.179234,Cluster-1295.178808,Cluste…
GO:0031167	rRNA methylation	biological_process	0.0050022	0.048285	18	17534	31	66780	Cluster-1295.78942,Cluster-1295.74599,Cluster-1295.206389,Cluster-1295.120238,Cluster-1295.149617,Cluster-1295.79656,Cluster-1295.141663,Cluster-1295.95244,Cluster-1295.164684,Cluster-1295.66869,Cluster-1295.192236,Cluster-1295.147481,Cluster-1295.23133,Cluster-1295.103757,Cluster-1295.139108,Cluster-1295.74670,Cluster-1295.167953,Cluster-1295.160489
GO:1902578	single-organism localization	biological_process	0.0050346	0.048333	2291	17534	7571	66780	Cluster-1295.239554,Cluster-1295.233907,Cluster-1295.144972,Cluster-1295.49902,Cluster-1295.171821,Cluster-1295.3782,Cluster-1295.144278,Cluster-1295.94315,Cluster-1295.175698,Cluster-1295.173695,Cluster-1295.237789,Cluster-1295.165499,Cluster-1295.1596,Cluster-1295.159578,Cluster-1295.166041,Cluster-1295.19719,Cluster-1295.204220,Cluster-1295.51238,Cluster-1295.142385,Cluster-1295.94068,Cluster-…
GO:0032786	positive regulation of DNA-templated transcription, elongation	biological_process	0.0050547	0.048333	21	17534	38	66780	Cluster-1295.170850,Cluster-1295.55114,Cluster-1295.131436,Cluster-1295.79331,Cluster-1295.149955,Cluster-1295.141913,Cluster-1295.141034,Cluster-1295.179147,Cluster-1295.175523,Cluster-1295.190141,Cluster-1295.161865,Cluster-1295.123951,Cluster-1295.179234,Cluster-1295.161793,Cluster-1295.171235,Cluster-1295.148089,Cluster-1295.114069,Cluster-1295.95042,Cluster-1295.89589,Cluster-1295.96503,Clus…
GO:0032968	positive regulation of transcription elongation from RNA polymerase II promoter	biological_process	0.0050547	0.048333	21	17534	38	66780	Cluster-1295.148089,Cluster-1295.114069,Cluster-1295.95042,Cluster-1295.118750,Cluster-1295.89589,Cluster-1295.96503,Cluster-1295.171235,Cluster-1295.179234,Cluster-1295.161793,Cluster-1295.161865,Cluster-1295.123951,Cluster-1295.179147,Cluster-1295.175523,Cluster-1295.190141,Cluster-1295.141913,Cluster-1295.141034,Cluster-1295.55114,Cluster-1295.131436,Cluster-1295.149955,Cluster-1295.79331,Clus…
GO:0034243	regulation of transcription elongation from RNA polymerase II promoter	biological_process	0.0050547	0.048333	21	17534	38	66780	Cluster-1295.79331,Cluster-1295.149955,Cluster-1295.55114,Cluster-1295.131436,Cluster-1295.170850,Cluster-1295.190141,Cluster-1295.175523,Cluster-1295.179147,Cluster-1295.141034,Cluster-1295.141913,Cluster-1295.161793,Cluster-1295.179234,Cluster-1295.123951,Cluster-1295.161865,Cluster-1295.89589,Cluster-1295.96503,Cluster-1295.118750,Cluster-1295.148089,Cluster-1295.114069,Cluster-1295.95042,Clus…
GO:0042060	wound healing	biological_process	0.0052147	0.04977	166	17534	458	66780	Cluster-1295.246993,Cluster-1295.73748,Cluster-16390.0,Cluster-1295.76944,Cluster-1295.194793,Cluster-1295.179213,Cluster-1295.119872,Cluster-1295.111037,Cluster-1295.53689,Cluster-1295.153561,Cluster-1295.210573,Cluster-1295.132107,Cluster-58527.0,Cluster-1295.149431,Cluster-1295.168994,Cluster-1295.61582,Cluster-1295.63367,Cluster-1295.72933,Cluster-1295.209868,Cluster-1295.24442,Cluster-1295.1…
GO:0044446	intracellular organelle part	cellular_component	6.4678e-17	4.7003e-15	2217	17534	6707	66780	Cluster-1295.136809,Cluster-1295.177358,Cluster-1295.79487,Cluster-1295.179173,Cluster-1295.190657,Cluster-1295.159962,Cluster-1295.78400,Cluster-1295.126294,Cluster-1295.128004,Cluster-1295.88089,Cluster-1295.76719,Cluster-1295.58231,Cluster-1295.116957,Cluster-1295.153190,Cluster-1295.146165,Cluster-1295.232057,Cluster-1295.134503,Cluster-1295.109656,Cluster-1295.22242,Cluster-1295.29875,Cluste…
GO:0044422	organelle part	cellular_component	1.0565e-16	7.5699e-15	2230	17534	6759	66780	Cluster-1295.28879,Cluster-1295.78751,Cluster-1295.135223,Cluster-1295.158556,Cluster-1295.108468,Cluster-1295.77060,Cluster-1295.89731,Cluster-1295.164561,Cluster-1295.190573,Cluster-1295.79844,Cluster-1295.108146,Cluster-1295.178537,Cluster-1295.225761,Cluster-1295.176587,Cluster-1295.97478,Cluster-1295.75049,Cluster-1295.33541,Cluster-1295.176156,Cluster-1295.148004,Cluster-1295.140244,Cluster…
GO:0005622	intracellular	cellular_component	4.1272e-12	1.7496e-10	5358	17534	17941	66780	Cluster-1295.133902,Cluster-1295.62966,Cluster-1295.80440,Cluster-1295.77666,Cluster-1295.94065,Cluster-1295.142517,Cluster-1295.78942,Cluster-1295.121056,Cluster-1295.73136,Cluster-1295.187221,Cluster-1295.76288,Cluster-1295.177824,Cluster-1295.137217,Cluster-1295.231937,Cluster-1295.206392,Cluster-1295.164029,Cluster-1295.75448,Cluster-1295.178531,Cluster-1295.149536,Cluster-1295.157456,Cluster…
GO:0005623	cell	cellular_component	2.3622e-11	9.537e-10	5796	17534	19608	66780	Cluster-1295.190026,Cluster-1295.88879,Cluster-1295.146646,Cluster-1295.176341,Cluster-1295.150486,Cluster-1295.135593,Cluster-1295.79396,Cluster-1295.137390,Cluster-1295.74167,Cluster-1295.75824,Cluster-1295.137251,Cluster-1295.233796,Cluster-1295.104181,Cluster-1295.188970,Cluster-1295.25233,Cluster-1295.100892,Cluster-1295.58935,Cluster-1295.106416,Cluster-1295.90733,Cluster-1295.1556,Cluster-…
GO:0044464	cell part	cellular_component	2.3622e-11	9.537e-10	5796	17534	19608	66780	Cluster-1295.177331,Cluster-1295.26208,Cluster-1295.96126,Cluster-1295.94847,Cluster-1295.177064,Cluster-1295.124352,Cluster-1295.196094,Cluster-1295.101248,Cluster-1295.131892,Cluster-1295.19605,Cluster-1295.80172,Cluster-1295.29979,Cluster-1295.141063,Cluster-1295.141174,Cluster-1295.126058,Cluster-1295.172615,Cluster-1295.157063,Cluster-1295.79469,Cluster-1295.88112,Cluster-1295.116197,Cluster…
GO:0044428	nuclear part	cellular_component	2.9252e-11	1.1717e-09	841	17534	2413	66780	Cluster-1295.145083,Cluster-1295.225042,Cluster-1295.143171,Cluster-1295.175571,Cluster-1295.42071,Cluster-1295.191161,Cluster-1295.17558,Cluster-1295.139384,Cluster-1295.175224,Cluster-1295.177765,Cluster-1295.210406,Cluster-1295.123712,Cluster-1295.145994,Cluster-1295.118056,Cluster-1295.71515,Cluster-1295.181737,Cluster-1295.78855,Cluster-1295.176589,Cluster-1295.133158,Cluster-1295.175958,Clu…
GO:0043234	protein complex	cellular_component	6.2187e-11	2.4523e-09	3352	17534	10663	66780	Cluster-1295.156991,Cluster-1295.210573,Cluster-1295.78151,Cluster-1295.122735,Cluster-1295.80534,Cluster-1295.140648,Cluster-1295.224747,Cluster-1295.44211,Cluster-1295.79918,Cluster-1295.81431,Cluster-1295.202159,Cluster-1295.105100,Cluster-1295.126807,Cluster-1295.170384,Cluster-1295.156780,Cluster-1295.46070,Cluster-16390.0,Cluster-1295.137517,Cluster-1295.178990,Cluster-1295.142126,Cluster-1…
GO:0044424	intracellular part	cellular_component	7.9098e-11	3.0952e-09	5185	17534	17428	66780	Cluster-1295.216555,Cluster-1295.78490,Cluster-1295.131969,Cluster-1295.176761,Cluster-1295.3836,Cluster-1295.158265,Cluster-1295.183257,Cluster-1295.81415,Cluster-1295.17958,Cluster-1295.142589,Cluster-1295.174919,Cluster-1295.137022,Cluster-1295.78779,Cluster-1295.133023,Cluster-1295.41113,Cluster-1295.202174,Cluster-1295.183623,Cluster-1295.209868,Cluster-1295.50597,Cluster-1295.98289,Cluster-…
GO:0043226	organelle	cellular_component	2.7845e-10	1.0731e-08	3837	17534	12654	66780	Cluster-1295.168038,Cluster-1295.125561,Cluster-1295.58957,Cluster-1295.177816,Cluster-1295.112682,Cluster-1295.76486,Cluster-1295.78399,Cluster-1295.80096,Cluster-1295.44455,Cluster-1295.192833,Cluster-1295.80550,Cluster-1295.131746,Cluster-1295.189505,Cluster-1295.108902,Cluster-1295.172248,Cluster-1295.160901,Cluster-1295.207198,Cluster-1295.154830,Cluster-1295.129363,Cluster-1295.112324,Clust…
GO:0032991	macromolecular complex	cellular_component	4.1662e-10	1.5816e-08	3800	17534	12490	66780	Cluster-1295.140531,Cluster-1295.157456,Cluster-1295.80185,Cluster-1295.114040,Cluster-1295.198469,Cluster-1295.200402,Cluster-1295.91360,Cluster-1295.64075,Cluster-1295.225694,Cluster-1295.131714,Cluster-1295.156874,Cluster-1295.206181,Cluster-1295.67722,Cluster-1295.79136,Cluster-1295.156643,Cluster-1295.134479,Cluster-1295.103853,Cluster-1295.106976,Cluster-1295.131676,Cluster-1295.87311,Clust…
GO:0043229	intracellular organelle	cellular_component	5.1481e-10	1.9116e-08	3784	17534	12504	66780	Cluster-1295.130805,Cluster-1295.16941,Cluster-1295.141480,Cluster-1295.92475,Cluster-1295.115823,Cluster-1295.176506,Cluster-1295.56740,Cluster-1295.191986,Cluster-1295.150688,Cluster-1295.177314,Cluster-1295.140693,Cluster-1295.25302,Cluster-1295.131053,Cluster-1295.164372,Cluster-1295.167091,Cluster-1295.156663,Cluster-1295.126272,Cluster-1295.23033,Cluster-1295.76494,Cluster-1295.116935,Clust…
GO:0005856	cytoskeleton	cellular_component	2.2698e-09	8.2474e-08	680	17534	1844	66780	Cluster-1295.96126,Cluster-1295.199350,Cluster-1295.163806,Cluster-1295.25507,Cluster-1295.79630,Cluster-1295.104697,Cluster-1295.176002,Cluster-1295.177331,Cluster-1295.141063,Cluster-1295.204949,Cluster-1295.141367,Cluster-1295.176442,Cluster-1295.8177,Cluster-1295.218883,Cluster-1295.141666,Cluster-1295.104921,Cluster-1295.107980,Cluster-1295.189176,Cluster-1295.224406,Cluster-1295.79469,Clust…
GO:0015630	microtubule cytoskeleton	cellular_component	5.1576e-09	1.8094e-07	359	17534	878	66780	Cluster-1295.199350,Cluster-1295.79630,Cluster-1295.104697,Cluster-1295.163806,Cluster-1295.176486,Cluster-1295.177331,Cluster-1295.176002,Cluster-1295.40225,Cluster-1295.172399,Cluster-1295.176442,Cluster-1295.16591,Cluster-1295.89322,Cluster-1295.218883,Cluster-1295.139358,Cluster-1295.137943,Cluster-1295.6174,Cluster-1295.177478,Cluster-1295.43381,Cluster-1295.79469,Cluster-1295.108465,Cluster…
GO:0044430	cytoskeletal part	cellular_component	5.8323e-09	2.0183e-07	629	17534	1712	66780	Cluster-1295.134922,Cluster-1295.128310,Cluster-1295.143612,Cluster-1295.116333,Cluster-1295.155415,Cluster-1295.110037,Cluster-1295.168548,Cluster-1295.207057,Cluster-1295.177345,Cluster-1295.54903,Cluster-1295.62588,Cluster-1295.159013,Cluster-1295.179184,Cluster-1295.118569,Cluster-1295.76547,Cluster-1295.62576,Cluster-1295.26437,Cluster-1295.122726,Cluster-1295.184389,Cluster-1295.97083,Clust…
GO:0030286	dynein complex	cellular_component	1.883e-08	6.2198e-07	131	17534	262	66780	Cluster-1295.224780,Cluster-1295.80088,Cluster-1295.113802,Cluster-1295.106182,Cluster-1295.74615,Cluster-1295.176156,Cluster-1295.186566,Cluster-1295.72463,Cluster-1295.232569,Cluster-1295.208612,Cluster-1295.90810,Cluster-1295.80354,Cluster-1295.62586,Cluster-1295.69562,Cluster-1295.188981,Cluster-1295.65707,Cluster-1295.154931,Cluster-1295.78293,Cluster-56257.0,Cluster-1295.159579,Cluster-1295…
GO:0005737	cytoplasm	cellular_component	1.8995e-08	6.234e-07	2249	17534	7513	66780	Cluster-1295.100587,Cluster-1295.145612,Cluster-25933.0,Cluster-1295.76855,Cluster-1295.112895,Cluster-1295.78275,Cluster-1295.143713,Cluster-1295.246993,Cluster-1295.103070,Cluster-1295.88270,Cluster-1295.121141,Cluster-1295.175977,Cluster-1295.105457,Cluster-1295.89300,Cluster-1295.182291,Cluster-1295.47158,Cluster-1295.116878,Cluster-1295.93949,Cluster-1295.177094,Cluster-1295.177640,Cluster-1…
GO:0043228	non-membrane-bounded organelle	cellular_component	2.4324e-08	7.8314e-07	1645	17534	5334	66780	Cluster-1295.78151,Cluster-1295.151517,Cluster-1295.52762,Cluster-1295.106135,Cluster-1295.148404,Cluster-1295.79918,Cluster-1295.83991,Cluster-1295.81431,Cluster-1295.105100,Cluster-1295.26736,Cluster-1295.115672,Cluster-1295.108802,Cluster-1295.79080,Cluster-16390.0,Cluster-1295.137517,Cluster-1295.135583,Cluster-1295.184800,Cluster-1295.178990,Cluster-1295.151190,Cluster-1295.177348,Cluster-12…
GO:0043232	intracellular non-membrane-bounded organelle	cellular_component	2.5104e-08	8.0317e-07	1620	17534	5262	66780	Cluster-1295.178021,Cluster-1295.203971,Cluster-1295.153950,Cluster-1295.179947,Cluster-1295.15557,Cluster-1295.215230,Cluster-1295.26634,Cluster-1295.142092,Cluster-1295.134427,Cluster-1295.171821,Cluster-1295.80524,Cluster-1295.78186,Cluster-1295.165499,Cluster-1295.180563,Cluster-1295.169801,Cluster-81611.0,Cluster-1295.116201,Cluster-1295.175979,Cluster-1295.177466,Cluster-1295.176396,Cluster…
GO:0031974	membrane-enclosed lumen	cellular_component	3.0075e-08	9.5027e-07	660	17534	1982	66780	Cluster-73441.0,Cluster-1295.119797,Cluster-1295.118203,Cluster-1295.159279,Cluster-1295.134342,Cluster-1295.90992,Cluster-1295.165181,Cluster-1295.137100,Cluster-1295.161537,Cluster-1295.180067,Cluster-1295.174468,Cluster-1295.161793,Cluster-1295.70571,Cluster-1295.177916,Cluster-1295.138241,Cluster-1295.28879,Cluster-1295.140036,Cluster-1295.78751,Cluster-1295.170496,Cluster-1295.88736,Cluster-…
GO:0000015	phosphopyruvate hydratase complex	cellular_component	3.7357e-08	1.1479e-06	30	17534	64	66780	Cluster-1295.82062,Cluster-1295.82058,Cluster-1295.100351,Cluster-1295.179612,Cluster-1295.61972,Cluster-1295.181154,Cluster-1295.76922,Cluster-1295.78347,Cluster-1295.78462,Cluster-1295.82053,Cluster-1295.69764,Cluster-1295.189796,Cluster-1295.83011,Cluster-1295.79255,Cluster-1295.159946,Cluster-1295.82051,Cluster-1295.77688,Cluster-1295.82052,Cluster-1295.83008,Cluster-1295.82050,Cluster-1295.8…
GO:0030117	membrane coat	cellular_component	3.746e-08	1.1479e-06	193	17534	496	66780	Cluster-1295.76432,Cluster-1295.185078,Cluster-1295.138541,Cluster-1295.177140,Cluster-1295.139592,Cluster-1295.143267,Cluster-1295.111331,Cluster-1295.197092,Cluster-1295.81717,Cluster-1295.199488,Cluster-1295.102212,Cluster-1295.160890,Cluster-1295.7305,Cluster-1295.144211,Cluster-1295.85794,Cluster-1295.111025,Cluster-1295.120257,Cluster-1295.76198,Cluster-1295.61426,Cluster-1295.160546,Cluste…
GO:0048475	coated membrane	cellular_component	3.746e-08	1.1479e-06	193	17534	496	66780	Cluster-1295.84519,Cluster-1295.33493,Cluster-1295.141991,Cluster-1295.155257,Cluster-1295.90080,Cluster-1295.43370,Cluster-1295.130615,Cluster-1295.76948,Cluster-1295.131977,Cluster-1295.132166,Cluster-1295.155258,Cluster-1295.232513,Cluster-1295.98123,Cluster-1295.158944,Cluster-1295.82025,Cluster-1295.77504,Cluster-1295.180886,Cluster-1295.144030,Cluster-1295.113063,Cluster-1295.93959,Cluster-…
GO:0043233	organelle lumen	cellular_component	3.7917e-08	1.1481e-06	652	17534	1955	66780	Cluster-1295.178639,Cluster-1295.22584,Cluster-1295.52762,Cluster-1295.108999,Cluster-1295.106135,Cluster-1295.148404,Cluster-1295.62585,Cluster-1295.46070,Cluster-1295.26736,Cluster-1295.150468,Cluster-45646.0,Cluster-16390.0,Cluster-1295.79080,Cluster-1295.135583,Cluster-1295.178990,Cluster-1295.14150,Cluster-1295.77181,Cluster-1295.166440,Cluster-1295.112164,Cluster-1295.175092,Cluster-1295.13…
GO:0070013	intracellular organelle lumen	cellular_component	3.7917e-08	1.1481e-06	652	17534	1955	66780	Cluster-1295.51115,Cluster-1295.151643,Cluster-1295.175899,Cluster-1295.164921,Cluster-1295.176082,Cluster-1295.108182,Cluster-1295.33635,Cluster-1295.224173,Cluster-1295.45612,Cluster-1295.164474,Cluster-1295.150009,Cluster-1295.157919,Cluster-1295.96860,Cluster-1295.50597,Cluster-1295.216555,Cluster-1295.131077,Cluster-1295.155235,Cluster-1295.91392,Cluster-1295.76807,Cluster-1295.132011,Cluste…
GO:0043231	intracellular membrane-bounded organelle	cellular_component	3.9147e-08	1.1714e-06	2817	17534	9142	66780	Cluster-1295.168792,Cluster-1295.73342,Cluster-1295.137352,Cluster-1295.129930,Cluster-1295.100624,Cluster-1295.75437,Cluster-1295.227133,Cluster-1295.151594,Cluster-1295.124521,Cluster-1295.78837,Cluster-1295.149494,Cluster-1295.96967,Cluster-1295.98275,Cluster-1295.171411,Cluster-1295.114242,Cluster-1295.142854,Cluster-1295.174269,Cluster-1295.244971,Cluster-1295.168986,Cluster-1295.224335,Clus…
GO:0043227	membrane-bounded organelle	cellular_component	4.4852e-08	1.3265e-06	2819	17534	9154	66780	Cluster-1295.133901,Cluster-1295.91799,Cluster-1295.149994,Cluster-1295.173080,Cluster-1295.170966,Cluster-1295.190141,Cluster-1295.145081,Cluster-1295.237203,Cluster-1295.138379,Cluster-1295.130351,Cluster-1295.128058,Cluster-1295.101880,Cluster-1295.132000,Cluster-1295.103196,Cluster-1295.169556,Cluster-1295.144872,Cluster-1295.75203,Cluster-1295.128863,Cluster-1295.137005,Cluster-1295.143370,C…
GO:1902494	catalytic complex	cellular_component	1.3329e-07	3.665e-06	1044	17534	3184	66780	Cluster-1295.98381,Cluster-1295.148916,Cluster-1295.69541,Cluster-1295.63367,Cluster-1295.143632,Cluster-1295.98139,Cluster-1295.168994,Cluster-1295.125746,Cluster-1295.194423,Cluster-1295.112164,Cluster-1295.111031,Cluster-1295.147166,Cluster-1295.145005,Cluster-1295.178371,Cluster-1295.73375,Cluster-1295.77144,Cluster-1295.173911,Cluster-1295.78528,Cluster-1295.219897,Cluster-1295.177348,Cluste…
GO:0031981	nuclear lumen	cellular_component	1.3591e-07	3.7169e-06	622	17534	1877	66780	Cluster-1295.75065,Cluster-1295.44604,Cluster-1295.69935,Cluster-1295.77591,Cluster-1295.116750,Cluster-1295.163529,Cluster-1295.156278,Cluster-1295.114452,Cluster-1295.80523,Cluster-1295.94386,Cluster-1295.120265,Cluster-1295.97369,Cluster-1295.97318,Cluster-1295.144394,Cluster-72756.0,Cluster-1295.80597,Cluster-1295.29875,Cluster-1295.160129,Cluster-1295.79777,Cluster-1295.116751,Cluster-1295.2…
GO:0005875	microtubule associated complex	cellular_component	2.0384e-07	5.5156e-06	154	17534	340	66780	Cluster-1295.149320,Cluster-1295.145665,Cluster-1295.148445,Cluster-1295.33598,Cluster-1295.177010,Cluster-1295.165477,Cluster-1295.76133,Cluster-1295.91369,Cluster-1295.189789,Cluster-1295.168143,Cluster-1295.160489,Cluster-87751.0,Cluster-1295.127291,Cluster-1295.175166,Cluster-1295.49898,Cluster-1295.78349,Cluster-1295.115636,Cluster-1295.198320,Cluster-1295.150486,Cluster-1295.131054,Cluster-…
GO:0045298	tubulin complex	cellular_component	1.8871e-06	4.8728e-05	160	17534	365	66780	Cluster-1295.175026,Cluster-1295.44719,Cluster-1295.74615,Cluster-1295.85362,Cluster-1295.106182,Cluster-1295.232569,Cluster-1295.192515,Cluster-1295.118970,Cluster-1295.157109,Cluster-1295.124140,Cluster-1295.144110,Cluster-1295.78039,Cluster-1295.93050,Cluster-1295.92878,Cluster-1295.175701,Cluster-1295.111800,Cluster-1295.177526,Cluster-1295.4832,Cluster-1295.172413,Cluster-1295.105955,Cluster…
GO:0005634	nucleus	cellular_component	2.8475e-06	7.1709e-05	1866	17534	5811	66780	Cluster-1295.122497,Cluster-1295.204799,Cluster-1295.86214,Cluster-1295.110547,Cluster-1295.150020,Cluster-1295.77826,Cluster-1295.174733,Cluster-1295.128758,Cluster-1295.89589,Cluster-1295.182770,Cluster-1295.164724,Cluster-1295.79997,Cluster-1295.152462,Cluster-1295.179872,Cluster-1295.80629,Cluster-1295.39224,Cluster-1295.86875,Cluster-1295.111125,Cluster-1295.175465,Cluster-1295.225679,Cluste…
GO:0044445	cytosolic part	cellular_component	7.7265e-06	0.00017947	85	17534	217	66780	Cluster-1295.149390,Cluster-1295.76921,Cluster-1295.133215,Cluster-1295.179270,Cluster-1295.73866,Cluster-1295.135537,Cluster-1295.80113,Cluster-1295.151064,Cluster-1295.84030,Cluster-1295.82052,Cluster-1295.78347,Cluster-1295.154927,Cluster-1295.153478,Cluster-1295.184968,Cluster-1295.147127,Cluster-1295.168906,Cluster-1295.171469,Cluster-1295.47165,Cluster-1295.82056,Cluster-1295.82050,Cluster-…
GO:0031514	motile cilium	cellular_component	1.1768e-05	0.00026372	110	17534	242	66780	Cluster-1295.80589,Cluster-1295.158377,Cluster-1295.80355,Cluster-1295.142291,Cluster-1295.145665,Cluster-1295.131176,Cluster-1295.187505,Cluster-1295.33598,Cluster-1295.80084,Cluster-1295.123282,Cluster-1295.179655,Cluster-1295.89514,Cluster-1295.188850,Cluster-1295.63912,Cluster-1295.69426,Cluster-1295.178531,Cluster-1295.155667,Cluster-1295.177259,Cluster-1295.189789,Cluster-1295.222996,Cluste…
GO:0044421	extracellular region part	cellular_component	1.5854e-05	0.00034613	371	17534	989	66780	Cluster-1295.51325,Cluster-1295.124639,Cluster-1295.93759,Cluster-1295.62588,Cluster-1295.174058,Cluster-1295.54903,Cluster-1295.80458,Cluster-1295.72509,Cluster-1295.164118,Cluster-1295.93384,Cluster-1295.142933,Cluster-1295.147863,Cluster-1295.94095,Cluster-1295.156223,Cluster-1295.76256,Cluster-1295.97083,Cluster-1295.114212,Cluster-1295.122726,Cluster-1295.133895,Cluster-1295.62576,Cluster-12…
GO:0005829	cytosol	cellular_component	2.8505e-05	0.00060672	85	17534	223	66780	Cluster-1295.59511,Cluster-1295.191194,Cluster-1295.55855,Cluster-1295.90116,Cluster-1295.179612,Cluster-1295.149394,Cluster-1295.82058,Cluster-1295.156991,Cluster-1295.37694,Cluster-1295.76920,Cluster-1295.139697,Cluster-1295.222636,Cluster-1295.52762,Cluster-1295.44133,Cluster-1295.187039,Cluster-1295.171737,Cluster-1295.159946,Cluster-1295.83008,Cluster-1295.199957,Cluster-1295.160129,Cluster-…
GO:0005929	cilium	cellular_component	3.6157e-05	0.00076319	116	17534	264	66780	Cluster-1295.131054,Cluster-1295.108465,Cluster-1295.170388,Cluster-1295.115636,Cluster-1295.72485,Cluster-1295.85468,Cluster-1295.106672,Cluster-1295.103107,Cluster-1295.218883,Cluster-1295.162574,Cluster-1295.37811,Cluster-1295.79997,Cluster-1295.175768,Cluster-1295.161542,Cluster-1295.116201,Cluster-1295.63882,Cluster-1295.246992,Cluster-1295.179922,Cluster-1295.92991,Cluster-1295.130117,Clust…
GO:0030133	transport vesicle	cellular_component	4.4438e-05	0.00092269	113	17534	339	66780	Cluster-1295.136268,Cluster-1295.149494,Cluster-1295.107244,Cluster-1295.135943,Cluster-1295.135207,Cluster-1295.142024,Cluster-1295.97712,Cluster-1295.207198,Cluster-1295.100624,Cluster-1295.85556,Cluster-1295.173690,Cluster-1295.141833,Cluster-1295.110931,Cluster-1295.118623,Cluster-1295.74595,Cluster-1295.146460,Cluster-1295.125563,Cluster-1295.65341,Cluster-1295.171455,Cluster-1295.111027,Clu…
GO:0042995	cell projection	cellular_component	5.038e-05	0.0010418	176	17534	430	66780	Cluster-1295.63882,Cluster-1295.179922,Cluster-1295.116201,Cluster-1295.198242,Cluster-1295.161542,Cluster-1295.80473,Cluster-1295.21503,Cluster-1295.152005,Cluster-1295.163806,Cluster-1295.166041,Cluster-1295.104697,Cluster-1295.118192,Cluster-1295.108465,Cluster-1295.120227,Cluster-1295.152185,Cluster-1295.162574,Cluster-1295.218883,Cluster-1295.37811,Cluster-1295.145659,Cluster-1295.129522,Clu…
GO:0030658	transport vesicle membrane	cellular_component	5.7594e-05	0.0011719	100	17534	302	66780	Cluster-1295.96663,Cluster-1295.139592,Cluster-1295.96072,Cluster-1295.76432,Cluster-1295.138541,Cluster-1295.185078,Cluster-1295.140935,Cluster-1295.102212,Cluster-1295.26208,Cluster-1295.160890,Cluster-46439.0,Cluster-1295.197092,Cluster-1295.160546,Cluster-1295.237770,Cluster-1295.76198,Cluster-1295.76450,Cluster-1295.111025,Cluster-1295.163546,Cluster-1295.128047,Cluster-1295.114040,Cluster-1…
GO:0000152	nuclear ubiquitin ligase complex	cellular_component	6.2718e-05	0.001261	99	17534	208	66780	Cluster-1295.145550,Cluster-1295.170980,Cluster-1295.140434,Cluster-1295.207191,Cluster-1295.43920,Cluster-1295.11291,Cluster-1295.132294,Cluster-1295.194970,Cluster-46439.0,Cluster-1295.88949,Cluster-1295.170304,Cluster-1295.49830,Cluster-1295.51108,Cluster-1295.132342,Cluster-1295.198320,Cluster-1295.103586,Cluster-1295.86546,Cluster-1295.198498,Cluster-1295.63484,Cluster-1295.142212,Cluster-12…
GO:0005680	anaphase-promoting complex	cellular_component	6.2718e-05	0.001261	99	17534	208	66780	Cluster-1295.49830,Cluster-1295.170304,Cluster-1295.88949,Cluster-46439.0,Cluster-1295.194970,Cluster-1295.11291,Cluster-1295.132294,Cluster-1295.43920,Cluster-1295.145550,Cluster-1295.140434,Cluster-1295.207191,Cluster-1295.170980,Cluster-1295.135505,Cluster-1295.180060,Cluster-1295.36243,Cluster-1295.166484,Cluster-1295.86539,Cluster-1295.142212,Cluster-1295.63484,Cluster-1295.198498,Cluster-12…
GO:0031461	cullin-RING ubiquitin ligase complex	cellular_component	6.2718e-05	0.001261	99	17534	208	66780	Cluster-1295.208357,Cluster-1295.149677,Cluster-1295.170001,Cluster-1295.78054,Cluster-1295.33541,Cluster-1295.183623,Cluster-1295.80088,Cluster-1295.117624,Cluster-1295.123564,Cluster-1295.96088,Cluster-1295.150564,Cluster-1295.172248,Cluster-1295.151223,Cluster-1295.77144,Cluster-1295.44465,Cluster-1295.52289,Cluster-1295.111887,Cluster-1295.205303,Cluster-1295.99221,Cluster-1295.177120,Cluster…
GO:0000151	ubiquitin ligase complex	cellular_component	6.5201e-05	0.0013058	104	17534	221	66780	Cluster-1295.167713,Cluster-1295.109590,Cluster-1295.109902,Cluster-1295.76167,Cluster-1295.164334,Cluster-1295.71515,Cluster-1295.145994,Cluster-1295.212730,Cluster-1295.83875,Cluster-1295.210406,Cluster-1295.155767,Cluster-1295.177765,Cluster-1295.139459,Cluster-1295.102186,Cluster-1295.49784,Cluster-1295.139445,Cluster-1295.164561,Cluster-1295.129503,Cluster-1295.179234,Cluster-1295.77144,Clus…
GO:0005874	microtubule	cellular_component	8.0577e-05	0.0015645	107	17534	234	66780	Cluster-1295.134242,Cluster-1295.139491,Cluster-1295.175002,Cluster-1295.173582,Cluster-1295.49898,Cluster-1295.80628,Cluster-1295.102090,Cluster-1295.127291,Cluster-1295.168143,Cluster-1295.180414,Cluster-1295.105037,Cluster-1295.203019,Cluster-1295.192514,Cluster-1295.175030,Cluster-1295.141164,Cluster-1295.81065,Cluster-1295.159453,Cluster-1295.148549,Cluster-1295.79925,Cluster-1295.160594,Clu…
GO:0005667	transcription factor complex	cellular_component	8.3974e-05	0.0016181	1008	17534	2935	66780	Cluster-1295.115823,Cluster-1295.149340,Cluster-1295.126294,Cluster-1295.149226,Cluster-1295.190110,Cluster-1295.130805,Cluster-1295.83750,Cluster-1295.146267,Cluster-1295.172308,Cluster-1295.152312,Cluster-1295.16448,Cluster-1295.232057,Cluster-1295.186009,Cluster-1295.138337,Cluster-1295.88089,Cluster-1295.64587,Cluster-1295.116161,Cluster-1295.69447,Cluster-1295.8777,Cluster-1295.116751,Cluste…
GO:0030120	vesicle coat	cellular_component	0.00010479	0.0019598	111	17534	344	66780	Cluster-1295.96663,Cluster-1295.139592,Cluster-1295.138541,Cluster-1295.185078,Cluster-1295.76432,Cluster-1295.96072,Cluster-1295.160890,Cluster-1295.140935,Cluster-1295.26208,Cluster-1295.102212,Cluster-46439.0,Cluster-1295.197092,Cluster-1295.237770,Cluster-1295.160546,Cluster-1295.61426,Cluster-1295.76450,Cluster-1295.76198,Cluster-1295.111025,Cluster-1295.128047,Cluster-1295.72774,Cluster-129…
GO:0030135	coated vesicle	cellular_component	0.00010479	0.0019598	111	17534	344	66780	Cluster-1295.97712,Cluster-1295.100624,Cluster-1295.207198,Cluster-1295.107244,Cluster-1295.135943,Cluster-1295.135207,Cluster-1295.142024,Cluster-1295.149494,Cluster-1295.74595,Cluster-1295.110931,Cluster-1295.118623,Cluster-1295.141833,Cluster-1295.224564,Cluster-1295.133005,Cluster-1295.97761,Cluster-1295.175111,Cluster-1295.111027,Cluster-1295.123715,Cluster-1295.109237,Cluster-1295.171455,Cl…
GO:0030662	coated vesicle membrane	cellular_component	0.00010479	0.0019598	111	17534	344	66780	Cluster-1295.178400,Cluster-1295.170012,Cluster-1295.107493,Cluster-1295.142857,Cluster-1295.135468,Cluster-1295.142957,Cluster-1295.125076,Cluster-1295.138957,Cluster-1295.50068,Cluster-1295.137625,Cluster-1295.97762,Cluster-1295.161538,Cluster-1295.150030,Cluster-1295.151518,Cluster-1295.79918,Cluster-1295.206644,Cluster-1295.84090,Cluster-1295.98559,Cluster-1295.198244,Cluster-1295.43308,Clust…
GO:0042600	chorion	cellular_component	0.00010849	0.0020215	37	17534	72	66780	Cluster-1295.106189,Cluster-1295.48492,Cluster-1295.52868,Cluster-1295.221691,Cluster-1295.23354,Cluster-1295.36854,Cluster-1295.134881,Cluster-1295.150149,Cluster-1295.166621,Cluster-1295.91879,Cluster-1295.170483,Cluster-1295.205499,Cluster-1295.23369,Cluster-1295.161793,Cluster-1295.135198,Cluster-1295.73868,Cluster-1295.104678,Cluster-1295.225584,Cluster-1295.108668,Cluster-1295.115749,Cluste…
GO:0005615	extracellular space	cellular_component	0.00012362	0.0022703	241	17534	673	66780	Cluster-1295.166903,Cluster-1295.79736,Cluster-1295.80413,Cluster-1295.31419,Cluster-1295.72463,Cluster-1295.232569,Cluster-1295.114360,Cluster-1295.129350,Cluster-1295.224780,Cluster-1295.80088,Cluster-1295.35605,Cluster-1295.157618,Cluster-1295.143413,Cluster-1295.106182,Cluster-1295.92179,Cluster-1295.46780,Cluster-1295.145365,Cluster-1295.134146,Cluster-1295.186375,Cluster-1295.123679,Cluster…
GO:0098805	whole membrane	cellular_component	0.00012914	0.0023631	248	17534	749	66780	Cluster-1295.115636,Cluster-1295.76198,Cluster-1295.111025,Cluster-1295.160546,Cluster-1295.237770,Cluster-1295.120109,Cluster-1295.61426,Cluster-1295.116779,Cluster-1295.197069,Cluster-1295.109169,Cluster-1295.171149,Cluster-1295.168505,Cluster-1295.144936,Cluster-1295.72774,Cluster-1295.163546,Cluster-1295.114040,Cluster-1295.139592,Cluster-1295.175885,Cluster-1295.99744,Cluster-1295.76432,Clus…
GO:0030684	preribosome	cellular_component	0.00013851	0.0025164	72	17534	151	66780	Cluster-1295.139484,Cluster-1295.79938,Cluster-1295.179729,Cluster-1295.139392,Cluster-1295.136513,Cluster-1295.110555,Cluster-1295.220580,Cluster-1295.112079,Cluster-1295.143137,Cluster-1295.114069,Cluster-1295.80449,Cluster-1295.12,Cluster-1295.91958,Cluster-1295.159661,Cluster-1295.80098,Cluster-1295.161081,Cluster-1295.141913,Cluster-1295.119329,Cluster-1295.153125,Cluster-1295.200208,Cluster…
GO:0009318	exodeoxyribonuclease VII complex	cellular_component	0.00015289	0.002758	127	17534	307	66780	Cluster-1295.113738,Cluster-1295.159622,Cluster-1295.179213,Cluster-1295.54903,Cluster-1295.174058,Cluster-1295.177345,Cluster-1295.93759,Cluster-1295.130652,Cluster-1295.230989,Cluster-1295.110381,Cluster-1295.139108,Cluster-1295.116009,Cluster-1295.58625,Cluster-1295.132790,Cluster-1295.210573,Cluster-1295.108315,Cluster-1295.176870,Cluster-1295.212554,Cluster-1295.225424,Cluster-1295.77223,Clu…
GO:0044427	chromosomal part	cellular_component	0.0002197	0.0037885	402	17534	1161	66780	Cluster-1295.176452,Cluster-1295.142363,Cluster-1295.105037,Cluster-1295.121999,Cluster-1295.76212,Cluster-1295.78761,Cluster-1295.183567,Cluster-1295.77866,Cluster-1295.237203,Cluster-1295.139323,Cluster-1295.217581,Cluster-1295.114131,Cluster-1295.138749,Cluster-1295.136207,Cluster-1295.125560,Cluster-1295.178564,Cluster-1295.153718,Cluster-1295.232292,Cluster-1295.90975,Cluster-1295.160594,Clu…
GO:0044444	cytoplasmic part	cellular_component	0.00022233	0.0038209	1793	17534	6210	66780	Cluster-1295.153425,Cluster-1295.127681,Cluster-1295.176228,Cluster-1295.79719,Cluster-1295.168612,Cluster-1295.147127,Cluster-1295.45251,Cluster-1295.80050,Cluster-1295.106920,Cluster-1295.39656,Cluster-1295.47976,Cluster-1295.225226,Cluster-1295.147767,Cluster-1295.135065,Cluster-1295.177019,Cluster-1295.79146,Cluster-1295.91369,Cluster-1295.174838,Cluster-1295.77504,Cluster-1295.33598,Cluster-…
GO:0030659	cytoplasmic vesicle membrane	cellular_component	0.00025658	0.0043077	111	17534	352	66780	Cluster-1295.97762,Cluster-1295.137625,Cluster-1295.50068,Cluster-1295.138957,Cluster-1295.125076,Cluster-1295.142957,Cluster-1295.142857,Cluster-1295.107493,Cluster-1295.170012,Cluster-1295.178400,Cluster-1295.135468,Cluster-1295.47158,Cluster-1295.176871,Cluster-1295.151517,Cluster-1295.77524,Cluster-1295.122735,Cluster-1295.79554,Cluster-1295.144536,Cluster-1295.175047,Cluster-1295.151518,Clus…
GO:0030118	clathrin coat	cellular_component	0.00026563	0.0044303	36	17534	76	66780	Cluster-1295.130615,Cluster-1295.189589,Cluster-1295.132166,Cluster-1295.131977,Cluster-1295.77524,Cluster-1295.134352,Cluster-1295.82025,Cluster-1295.110549,Cluster-1295.184196,Cluster-1295.145235,Cluster-1295.50068,Cluster-1295.158830,Cluster-1295.135668,Cluster-1295.84221,Cluster-1295.145487,Cluster-1295.133918,Cluster-1295.123715,Cluster-1295.66804,Cluster-1295.172888,Cluster-1295.136809,Clus…
GO:0016592	mediator complex	cellular_component	0.00031347	0.0050303	117	17534	293	66780	Cluster-1295.46070,Cluster-1295.150468,Cluster-1295.160129,Cluster-1295.141622,Cluster-1295.29875,Cluster-1295.141003,Cluster-1295.171506,Cluster-1295.52762,Cluster-1295.73450,Cluster-1295.159013,Cluster-1295.108468,Cluster-1295.118056,Cluster-1295.73972,Cluster-1295.178807,Cluster-1295.47093,Cluster-1295.118065,Cluster-1295.142621,Cluster-1295.156249,Cluster-1295.62588,Cluster-1295.175224,Cluste…
GO:0016023	cytoplasmic membrane-bounded vesicle	cellular_component	0.00031832	0.0050603	153	17534	485	66780	Cluster-1295.96663,Cluster-1295.96072,Cluster-1295.102289,Cluster-1295.78382,Cluster-1295.140935,Cluster-1295.26208,Cluster-46439.0,Cluster-1295.152907,Cluster-1295.76450,Cluster-1295.43381,Cluster-1295.128047,Cluster-1295.87430,Cluster-1295.78428,Cluster-1295.126058,Cluster-1295.237074,Cluster-1295.145235,Cluster-1295.101825,Cluster-1295.148617,Cluster-1295.130754,Cluster-1295.153478,Cluster-129…
GO:0005577	fibrinogen complex	cellular_component	0.00033793	0.0053221	134	17534	329	66780	Cluster-1295.52979,Cluster-1295.117591,Cluster-1295.175166,Cluster-1295.79719,Cluster-1295.28993,Cluster-1295.63912,Cluster-1295.197065,Cluster-1295.91369,Cluster-1295.76976,Cluster-1295.55836,Cluster-1295.80046,Cluster-1295.47976,Cluster-1295.181209,Cluster-1295.108427,Cluster-84390.0,Cluster-1295.75394,Cluster-1295.145665,Cluster-1295.149320,Cluster-1295.203911,Cluster-1295.143350,Cluster-1295.…
GO:0012505	endomembrane system	cellular_component	0.00035984	0.0055927	591	17534	1878	66780	Cluster-1295.90080,Cluster-1295.141991,Cluster-1295.107124,Cluster-1295.79755,Cluster-1295.79245,Cluster-1295.121964,Cluster-84390.0,Cluster-1295.98123,Cluster-1295.93959,Cluster-1295.144030,Cluster-1295.157085,Cluster-1295.141560,Cluster-1295.135668,Cluster-1295.224093,Cluster-1295.154532,Cluster-1295.111025,Cluster-1295.78349,Cluster-1295.107537,Cluster-1295.118411,Cluster-1295.144936,Cluster-1…
GO:0032040	small-subunit processome	cellular_component	0.00040393	0.0061705	64	17534	135	66780	Cluster-1295.108182,Cluster-1295.154830,Cluster-1295.123951,Cluster-1295.131428,Cluster-1295.43958,Cluster-1295.136637,Cluster-1295.76651,Cluster-1295.82946,Cluster-1295.175576,Cluster-1295.80151,Cluster-1295.114220,Cluster-1295.153754,Cluster-1295.111668,Cluster-1295.144470,Cluster-1295.186274,Cluster-1295.161766,Cluster-1295.135373,Cluster-1295.179234,Cluster-1295.161793,Cluster-1295.103203,Clu…
GO:0005654	nucleoplasm	cellular_component	0.00041148	0.0062484	244	17534	671	66780	Cluster-1295.80550,Cluster-1295.224302,Cluster-1295.110269,Cluster-1295.135062,Cluster-1295.178225,Cluster-1295.90156,Cluster-1295.176412,Cluster-1295.179447,Cluster-1295.141480,Cluster-1295.80096,Cluster-1295.131077,Cluster-1295.159962,Cluster-1295.76486,Cluster-1295.112164,Cluster-1295.131980,Cluster-1295.136088,Cluster-1295.77217,Cluster-1295.69447,Cluster-1295.77300,Cluster-1295.183426,Cluste…
GO:0044451	nucleoplasm part	cellular_component	0.00041148	0.0062484	244	17534	671	66780	Cluster-1295.63035,Cluster-1295.95835,Cluster-1295.33598,Cluster-1295.70492,Cluster-1295.115836,Cluster-1295.147781,Cluster-1295.148656,Cluster-1295.175138,Cluster-1295.111039,Cluster-1295.119809,Cluster-1295.50388,Cluster-1295.170763,Cluster-1295.154536,Cluster-1295.148376,Cluster-1295.131179,Cluster-1295.154993,Cluster-1295.82320,Cluster-1295.133796,Cluster-1295.148790,Cluster-1295.156691,Clust…
GO:0019898	extrinsic component of membrane	cellular_component	0.00042205	0.0063898	116	17534	281	66780	Cluster-1295.147257,Cluster-1295.108465,Cluster-1295.73746,Cluster-1295.115636,Cluster-1295.179930,Cluster-1295.172672,Cluster-1295.179929,Cluster-1295.72485,Cluster-1295.218883,Cluster-1295.186068,Cluster-1295.42866,Cluster-1295.37811,Cluster-1295.176213,Cluster-1295.145659,Cluster-1295.76753,Cluster-1295.150267,Cluster-1295.79120,Cluster-1295.117395,Cluster-1295.179935,Cluster-1295.82969,Cluste…
GO:0005730	nucleolus	cellular_component	0.00044474	0.0067134	261	17534	835	66780	Cluster-1295.179234,Cluster-1295.180067,Cluster-1295.79135,Cluster-1295.137100,Cluster-1295.177916,Cluster-1295.146992,Cluster-1295.119797,Cluster-1295.132218,Cluster-1295.134342,Cluster-1295.122943,Cluster-1295.116462,Cluster-1295.28879,Cluster-1295.140036,Cluster-1295.132641,Cluster-1295.78751,Cluster-1295.183349,Cluster-1295.115737,Cluster-1295.148004,Cluster-1295.171980,Cluster-1295.175054,Cl…
GO:0012506	vesicle membrane	cellular_component	0.000511	0.0075786	113	17534	365	66780	Cluster-1295.107244,Cluster-1295.135943,Cluster-1295.142024,Cluster-1295.135207,Cluster-1295.149494,Cluster-1295.97712,Cluster-1295.207198,Cluster-1295.100624,Cluster-1295.224238,Cluster-1295.141833,Cluster-1295.74595,Cluster-1295.110931,Cluster-1295.118623,Cluster-1295.171455,Cluster-1295.65341,Cluster-1295.225761,Cluster-1295.125563,Cluster-1295.146460,Cluster-1295.133005,Cluster-1295.224564,Cl…
GO:0031988	membrane-bounded vesicle	cellular_component	0.00055013	0.0080649	155	17534	498	66780	Cluster-1295.43417,Cluster-1295.153478,Cluster-1295.145235,Cluster-1295.101825,Cluster-1295.148617,Cluster-1295.130754,Cluster-1295.138670,Cluster-1295.134352,Cluster-1295.91799,Cluster-1295.177421,Cluster-1295.188080,Cluster-1295.128861,Cluster-1295.148091,Cluster-1295.78382,Cluster-1295.140935,Cluster-1295.26208,Cluster-46439.0,Cluster-1295.96072,Cluster-1295.96663,Cluster-1295.102289,Cluster-1…
GO:0005940	septin ring	cellular_component	0.00058083	0.0082533	66	17534	132	66780	Cluster-1295.175166,Cluster-1295.94891,Cluster-1295.180286,Cluster-87356.0,Cluster-1295.96934,Cluster-1295.206392,Cluster-1295.47976,Cluster-1295.176419,Cluster-1295.98664,Cluster-1295.32401,Cluster-1295.197065,Cluster-1295.127030,Cluster-1295.176404,Cluster-1295.33598,Cluster-1295.111039,Cluster-1295.155320,Cluster-1295.80355,Cluster-1295.179534,Cluster-1295.109404,Cluster-1295.44176,Cluster-129…
GO:0032156	septin cytoskeleton	cellular_component	0.00058083	0.0082533	66	17534	132	66780	Cluster-1295.83750,Cluster-1295.175701,Cluster-56257.0,Cluster-1295.202790,Cluster-1295.64968,Cluster-1295.193886,Cluster-1295.112682,Cluster-1295.147166,Cluster-1295.209868,Cluster-1295.176050,Cluster-1295.72463,Cluster-1295.153190,Cluster-1295.152697,Cluster-1295.80088,Cluster-1295.179772,Cluster-1295.62585,Cluster-1295.62587,Cluster-1295.48971,Cluster-1295.81431,Cluster-1295.73262,Cluster-1295…
GO:0012507	ER to Golgi transport vesicle membrane	cellular_component	0.00059698	0.0084123	85	17534	266	66780	Cluster-1295.160546,Cluster-1295.237770,Cluster-1295.111025,Cluster-1295.76198,Cluster-1295.76450,Cluster-1295.87430,Cluster-1295.114040,Cluster-1295.163546,Cluster-1295.76432,Cluster-1295.96072,Cluster-1295.138541,Cluster-1295.185078,Cluster-1295.139592,Cluster-1295.96663,Cluster-1295.140935,Cluster-1295.102212,Cluster-1295.26208,Cluster-1295.160890,Cluster-1295.197092,Cluster-46439.0,Cluster-12…
GO:0030127	COPII vesicle coat	cellular_component	0.00059698	0.0084123	85	17534	266	66780	Cluster-1295.135468,Cluster-1295.170012,Cluster-1295.107493,Cluster-1295.142857,Cluster-1295.142957,Cluster-1295.125076,Cluster-1295.137625,Cluster-1295.138957,Cluster-1295.206644,Cluster-1295.79918,Cluster-1295.43308,Cluster-1295.105100,Cluster-1295.160129,Cluster-1295.84090,Cluster-1295.198244,Cluster-1295.98559,Cluster-1295.151518,Cluster-1295.161538,Cluster-1295.150030,Cluster-1295.144536,Clu…
GO:0030134	ER to Golgi transport vesicle	cellular_component	0.00059698	0.0084123	85	17534	266	66780	Cluster-1295.151518,Cluster-1295.161538,Cluster-1295.150030,Cluster-1295.160129,Cluster-1295.105100,Cluster-1295.43308,Cluster-1295.198244,Cluster-1295.84090,Cluster-1295.98559,Cluster-1295.206644,Cluster-1295.79918,Cluster-1295.47158,Cluster-1295.176871,Cluster-1295.151517,Cluster-1295.79554,Cluster-1295.122735,Cluster-1295.144536,Cluster-1295.142857,Cluster-1295.107493,Cluster-1295.170012,Clust…
GO:0009379	Holliday junction helicase complex	cellular_component	0.00060504	0.0084556	51	17534	100	66780	Cluster-1295.121730,Cluster-1295.90417,Cluster-1295.114529,Cluster-1295.144652,Cluster-1295.125319,Cluster-1295.67415,Cluster-1295.159946,Cluster-1295.177484,Cluster-1295.80162,Cluster-1295.167068,Cluster-1295.176110,Cluster-1295.110508,Cluster-1295.166215,Cluster-1295.76948,Cluster-1295.168612,Cluster-1295.56243,Cluster-1295.174798,Cluster-1295.125752,Cluster-1295.141164,Cluster-1295.78761,Clust…
GO:0048476	Holliday junction resolvase complex	cellular_component	0.00060504	0.0084556	51	17534	100	66780	Cluster-1295.76212,Cluster-1295.120149,Cluster-1295.78761,Cluster-1295.174434,Cluster-1295.121999,Cluster-1295.141164,Cluster-1295.168612,Cluster-1295.56243,Cluster-1295.174798,Cluster-1295.125752,Cluster-1295.76948,Cluster-1295.166215,Cluster-1295.110508,Cluster-1295.80162,Cluster-1295.159946,Cluster-1295.177484,Cluster-1295.176110,Cluster-1295.167068,Cluster-1295.121730,Cluster-1295.90417,Clust…
GO:0031410	cytoplasmic vesicle	cellular_component	0.00065974	0.0091199	164	17534	524	66780	Cluster-1295.138670,Cluster-1295.134352,Cluster-1295.91799,Cluster-1295.177421,Cluster-1295.188080,Cluster-1295.128861,Cluster-1295.148091,Cluster-1295.143788,Cluster-1295.43417,Cluster-1295.153478,Cluster-1295.145235,Cluster-1295.101825,Cluster-1295.148617,Cluster-1295.130754,Cluster-1295.87430,Cluster-1295.78428,Cluster-1295.128047,Cluster-1295.237074,Cluster-1295.126058,Cluster-1295.152907,Clu…
GO:0044433	cytoplasmic vesicle part	cellular_component	0.00069016	0.0094125	122	17534	391	66780	Cluster-1295.109237,Cluster-1295.123715,Cluster-1295.111027,Cluster-1295.175111,Cluster-1295.224564,Cluster-1295.133005,Cluster-1295.97761,Cluster-1295.125563,Cluster-1295.146460,Cluster-1295.171455,Cluster-1295.65341,Cluster-1295.136809,Cluster-1295.54561,Cluster-1295.181843,Cluster-1295.133919,Cluster-1295.108146,Cluster-1295.79487,Cluster-1295.102446,Cluster-1295.133909,Cluster-1295.74292,Clus…
GO:0005694	chromosome	cellular_component	0.00072414	0.0098232	457	17534	1366	66780	Cluster-1295.76651,Cluster-1295.158856,Cluster-1295.171315,Cluster-1295.229416,Cluster-1295.103538,Cluster-1295.24711,Cluster-1295.44246,Cluster-1295.1265,Cluster-1295.142032,Cluster-1295.108902,Cluster-1295.143516,Cluster-1295.136789,Cluster-1295.76698,Cluster-1295.87036,Cluster-1295.78686,Cluster-1295.103239,Cluster-1295.163945,Cluster-1295.131299,Cluster-1295.125563,Cluster-1295.161611,Cluster…
GO:0033202	DNA helicase complex	cellular_component	0.00090085	0.011617	52	17534	104	66780	Cluster-1295.141164,Cluster-1295.174434,Cluster-1295.76212,Cluster-1295.120149,Cluster-1295.78761,Cluster-1295.121999,Cluster-1295.168612,Cluster-1295.174798,Cluster-1295.125752,Cluster-1295.56243,Cluster-1295.110508,Cluster-1295.166215,Cluster-1295.76948,Cluster-1295.114529,Cluster-1295.121730,Cluster-1295.90417,Cluster-1295.67415,Cluster-1295.125319,Cluster-1295.144652,Cluster-1295.159946,Clust…
GO:0030119	AP-type membrane coat adaptor complex	cellular_component	0.00091669	0.011748	32	17534	62	66780	Cluster-1295.110549,Cluster-1295.79902,Cluster-1295.95518,Cluster-1295.184196,Cluster-1295.50414,Cluster-1295.145487,Cluster-1295.84221,Cluster-1295.158830,Cluster-1295.130615,Cluster-1295.170827,Cluster-1295.84519,Cluster-1295.189589,Cluster-1295.232513,Cluster-1295.87129,Cluster-1295.82025,Cluster-1295.74770,Cluster-1295.117135,Cluster-1295.136582,Cluster-1295.12119,Cluster-1295.111331,Cluster-…
GO:0005681	spliceosomal complex	cellular_component	0.0010011	0.012699	47	17534	102	66780	Cluster-87356.0,Cluster-1295.181715,Cluster-1295.148376,Cluster-1295.220580,Cluster-1295.179234,Cluster-1295.151190,Cluster-1295.181322,Cluster-1295.114453,Cluster-1295.175571,Cluster-1295.83842,Cluster-1295.99838,Cluster-1295.77256,Cluster-1295.133158,Cluster-1295.206350,Cluster-1295.120294,Cluster-1295.75202,Cluster-1295.104452,Cluster-1295.176460,Cluster-1295.98619,Cluster-1295.133022,Cluster-…
GO:0031982	vesicle	cellular_component	0.0010726	0.013473	166	17534	537	66780	Cluster-1295.125076,Cluster-1295.163991,Cluster-1295.142957,Cluster-1295.50068,Cluster-1295.138957,Cluster-1295.97762,Cluster-1295.135468,Cluster-1295.178400,Cluster-1295.170012,Cluster-1295.142857,Cluster-1295.144536,Cluster-1295.79554,Cluster-1295.77524,Cluster-1295.131109,Cluster-1295.206644,Cluster-1295.184711,Cluster-1295.84090,Cluster-1295.112554,Cluster-1295.151518,Cluster-1295.97712,Clust…
GO:0017119	Golgi transport complex	cellular_component	0.0011947	0.014715	40	17534	76	66780	Cluster-87356.0,Cluster-1295.138300,Cluster-1295.99043,Cluster-1295.80630,Cluster-1295.79719,Cluster-1295.79902,Cluster-1295.141870,Cluster-1295.124274,Cluster-1295.136871,Cluster-1295.121730,Cluster-1295.62585,Cluster-1295.100756,Cluster-1295.33598,Cluster-1295.76028,Cluster-1295.159013,Cluster-1295.73329,Cluster-1295.79755,Cluster-1295.112705,Cluster-1295.132790,Cluster-1295.163806,Cluster-1295…
GO:0033179	proton-transporting V-type ATPase, V0 domain	cellular_component	0.0020156	0.023197	81	17534	185	66780	Cluster-1295.154424,Cluster-1295.181257,Cluster-1295.84030,Cluster-1295.165296,Cluster-1295.98083,Cluster-1295.206392,Cluster-1295.99096,Cluster-1295.58111,Cluster-1295.159453,Cluster-1295.105357,Cluster-1295.135312,Cluster-1295.175166,Cluster-1295.110490,Cluster-1295.168428,Cluster-1295.160489,Cluster-1295.24667,Cluster-87356.0,Cluster-1295.73746,Cluster-1295.133793,Cluster-1295.183809,Cluster-1…
GO:0009424	bacterial-type flagellum hook	cellular_component	0.0020746	0.023723	12	17534	19	66780	Cluster-1295.139846,Cluster-1295.199317,Cluster-1295.145659,Cluster-1295.161955,Cluster-1295.152185,Cluster-1295.25233,Cluster-1295.17320,Cluster-1295.50068,Cluster-1295.24442,Cluster-1295.175069,Cluster-1295.111945,Cluster-1295.44248
GO:0019028	viral capsid	cellular_component	0.0020864	0.023797	377	17534	1090	66780	Cluster-1295.105988,Cluster-1295.131077,Cluster-1295.94544,Cluster-1295.184805,Cluster-1295.172836,Cluster-1295.92340,Cluster-1295.176933,Cluster-1295.163650,Cluster-1295.246137,Cluster-1295.107065,Cluster-1295.79021,Cluster-1295.136847,Cluster-1295.83750,Cluster-1295.135656,Cluster-1295.81272,Cluster-1295.125696,Cluster-1295.107587,Cluster-1295.167119,Cluster-1295.50597,Cluster-1295.174940,Clust…
GO:0005794	Golgi apparatus	cellular_component	0.0021485	0.024396	140	17534	381	66780	Cluster-1295.102470,Cluster-1295.145487,Cluster-1295.177085,Cluster-1295.135668,Cluster-1295.79719,Cluster-40619.0,Cluster-1295.177676,Cluster-1295.177019,Cluster-1295.25541,Cluster-1295.18082,Cluster-1295.139362,Cluster-1295.33598,Cluster-1295.121730,Cluster-1295.84030,Cluster-1295.98123,Cluster-1295.136472,Cluster-1295.115648,Cluster-1295.73329,Cluster-1295.131977,Cluster-1295.175138,Cluster-12…
GO:0005938	cell cortex	cellular_component	0.0021915	0.024829	122	17534	296	66780	Cluster-1295.175701,Cluster-1295.17958,Cluster-56257.0,Cluster-1295.97630,Cluster-1295.83750,Cluster-1295.122885,Cluster-1295.112682,Cluster-1295.119712,Cluster-1295.147166,Cluster-1295.202790,Cluster-1295.64968,Cluster-1295.193886,Cluster-1295.105855,Cluster-1295.80048,Cluster-1295.72463,Cluster-1295.78868,Cluster-1295.176050,Cluster-1295.153190,Cluster-1295.69447,Cluster-1295.171135,Cluster-129…
GO:0090575	RNA polymerase II transcription factor complex	cellular_component	0.0022285	0.025081	54	17534	121	66780	Cluster-1295.154993,Cluster-1295.18239,Cluster-1295.175267,Cluster-1295.75065,Cluster-1295.131179,Cluster-1295.133220,Cluster-1295.116750,Cluster-1295.131795,Cluster-1295.98287,Cluster-1295.108407,Cluster-1295.180556,Cluster-1295.132011,Cluster-1295.120265,Cluster-1295.156691,Cluster-1295.161766,Cluster-1295.77234,Cluster-1295.115836,Cluster-1295.175958,Cluster-1295.96813,Cluster-1295.117499,Clus…
GO:0042575	DNA polymerase complex	cellular_component	0.0028592	0.031414	121	17534	350	66780	Cluster-1295.132524,Cluster-1295.125018,Cluster-1295.74354,Cluster-1295.159661,Cluster-1295.166431,Cluster-1295.112562,Cluster-1295.186265,Cluster-1295.162498,Cluster-1295.200208,Cluster-1295.101125,Cluster-1295.79885,Cluster-1295.77716,Cluster-1295.206350,Cluster-70266.0,Cluster-1295.151018,Cluster-1295.147177,Cluster-1295.179729,Cluster-1295.139179,Cluster-1295.114069,Cluster-1295.177824,Cluste…
GO:0044431	Golgi apparatus part	cellular_component	0.002961	0.032323	123	17534	335	66780	Cluster-1295.196094,Cluster-1295.213287,Cluster-1295.150581,Cluster-1295.143502,Cluster-1295.168657,Cluster-1295.165751,Cluster-1295.129112,Cluster-1295.176486,Cluster-1295.163806,Cluster-1295.96536,Cluster-1295.159578,Cluster-1295.221487,Cluster-1295.219115,Cluster-1295.125177,Cluster-1295.61426,Cluster-1295.142383,Cluster-1295.79815,Cluster-1295.175069,Cluster-1295.188091,Cluster-1295.131054,Cl…
GO:0098588	bounding membrane of organelle	cellular_component	0.0034209	0.036406	480	17534	1562	66780	Cluster-1295.142445,Cluster-1295.137517,Cluster-1295.219864,Cluster-1295.154522,Cluster-25933.0,Cluster-1295.196231,Cluster-1295.219897,Cluster-1295.150701,Cluster-1295.103070,Cluster-1295.157992,Cluster-1295.107493,Cluster-1295.128389,Cluster-1295.98037,Cluster-1295.176009,Cluster-1295.74922,Cluster-1295.81706,Cluster-1295.122735,Cluster-1295.175047,Cluster-1295.47158,Cluster-1295.151517,Cluster…
GO:0000428	DNA-directed RNA polymerase complex	cellular_component	0.0037776	0.039379	80	17534	201	66780	Cluster-1295.100951,Cluster-1295.25229,Cluster-1295.77217,Cluster-1295.131980,Cluster-1295.134872,Cluster-1295.127914,Cluster-1295.148916,Cluster-1295.95693,Cluster-1295.91200,Cluster-1295.131107,Cluster-1295.44514,Cluster-1295.51115,Cluster-1295.78197,Cluster-1295.148004,Cluster-1295.159582,Cluster-1295.176412,Cluster-1295.135062,Cluster-1295.112164,Cluster-1295.75396,Cluster-1295.75532,Cluster-…
GO:0055029	nuclear DNA-directed RNA polymerase complex	cellular_component	0.0037776	0.039379	80	17534	201	66780	Cluster-1295.135065,Cluster-1295.77637,Cluster-1295.108407,Cluster-1295.156691,Cluster-1295.133796,Cluster-1295.77234,Cluster-1295.154993,Cluster-1295.12,Cluster-1295.148376,Cluster-1295.131179,Cluster-1295.133220,Cluster-1295.117499,Cluster-1295.139323,Cluster-1295.154536,Cluster-1295.119809,Cluster-1295.116752,Cluster-1295.115836,Cluster-1295.200208,Cluster-1295.147781,Cluster-1295.91396,Cluste…
GO:0005882	intermediate filament	cellular_component	0.0039118	0.040119	113	17534	277	66780	Cluster-1295.93385,Cluster-1295.23395,Cluster-1295.141367,Cluster-1295.183080,Cluster-1295.142751,Cluster-1295.175768,Cluster-1295.104697,Cluster-1295.180819,Cluster-1295.129806,Cluster-1295.163806,Cluster-1295.203911,Cluster-1295.152859,Cluster-1295.78186,Cluster-1295.43381,Cluster-1295.130231,Cluster-1295.77612,Cluster-1295.170388,Cluster-1295.80871,Cluster-1295.108465,Cluster-1295.103107,Clust…
GO:0045111	intermediate filament cytoskeleton	cellular_component	0.0039118	0.040119	113	17534	277	66780	Cluster-1295.23395,Cluster-1295.93385,Cluster-1295.183080,Cluster-1295.141367,Cluster-1295.142751,Cluster-1295.175768,Cluster-1295.152859,Cluster-1295.78186,Cluster-1295.129806,Cluster-1295.180819,Cluster-1295.104697,Cluster-1295.203911,Cluster-1295.163806,Cluster-1295.80871,Cluster-1295.108465,Cluster-1295.43381,Cluster-1295.130231,Cluster-1295.77612,Cluster-1295.170388,Cluster-1295.201030,Clust…
GO:0044798	nuclear transcription factor complex	cellular_component	0.0041929	0.042153	58	17534	137	66780	Cluster-1295.115836,Cluster-1295.175958,Cluster-1295.96813,Cluster-1295.117499,Cluster-1295.116751,Cluster-1295.139323,Cluster-1295.88736,Cluster-1295.33951,Cluster-1295.184566,Cluster-1295.119809,Cluster-1295.116752,Cluster-1295.154993,Cluster-1295.18239,Cluster-1295.75065,Cluster-1295.175805,Cluster-1295.175267,Cluster-1295.116750,Cluster-1295.131179,Cluster-1295.133220,Cluster-1295.131795,Clus…
GO:0098687	chromosomal region	cellular_component	0.0044363	0.043991	186	17534	524	66780	Cluster-1295.178161,Cluster-1295.88865,Cluster-1295.135394,Cluster-1295.164385,Cluster-1295.189554,Cluster-1295.169994,Cluster-1295.167820,Cluster-1295.78151,Cluster-1295.189589,Cluster-1295.171538,Cluster-1295.87642,Cluster-1295.114452,Cluster-1295.62251,Cluster-1295.192324,Cluster-1295.178808,Cluster-1295.151190,Cluster-1295.119819,Cluster-1295.108802,Cluster-45646.0,Cluster-1295.86928,Cluster-…
GO:0030131	clathrin adaptor complex	cellular_component	0.00448	0.044252	21	17534	40	66780	Cluster-1295.84221,Cluster-1295.145487,Cluster-1295.165074,Cluster-1295.158830,Cluster-1295.199488,Cluster-1295.132245,Cluster-1295.130614,Cluster-1295.79969,Cluster-1295.184196,Cluster-1295.143267,Cluster-1295.12119,Cluster-1295.111331,Cluster-1295.110549,Cluster-1295.136582,Cluster-1295.140531,Cluster-1295.82025,Cluster-1295.172888,Cluster-1295.66804,Cluster-1295.189589,Cluster-1295.130615,Clus…
GO:0000775	chromosome, centromeric region	cellular_component	0.004765	0.046436	178	17534	497	66780	Cluster-1295.108802,Cluster-45646.0,Cluster-1295.86928,Cluster-1295.192324,Cluster-1295.62251,Cluster-1295.178808,Cluster-1295.151190,Cluster-1295.87642,Cluster-1295.171538,Cluster-1295.189589,Cluster-1295.78151,Cluster-1295.189554,Cluster-1295.169994,Cluster-1295.167820,Cluster-1295.88865,Cluster-1295.164385,Cluster-1295.135394,Cluster-1295.178161,Cluster-1295.176082,Cluster-1295.143516,Cluster-…
GO:0048500	signal recognition particle	cellular_component	0.0048985	0.047464	29	17534	58	66780	Cluster-1295.80565,Cluster-1295.200068,Cluster-1295.177365,Cluster-1295.33050,Cluster-1295.179188,Cluster-1295.153631,Cluster-1295.78475,Cluster-1295.131513,Cluster-1295.170878,Cluster-1295.114143,Cluster-1295.149413,Cluster-1295.141845,Cluster-1295.98577,Cluster-1295.28512,Cluster-1295.92477,Cluster-1295.137517,Cluster-1295.172204,Cluster-1295.172347,Cluster-1295.118411,Cluster-1295.48403,Cluste…
GO:0005488	binding	molecular_function	2.1444e-89	1.0908e-85	10856	17534	33855	66780	Cluster-1295.205044,Cluster-1295.177488,Cluster-1295.223582,Cluster-1295.80597,Cluster-1295.88322,Cluster-1295.103437,Cluster-1295.176498,Cluster-1295.176730,Cluster-1295.18359,Cluster-1295.168093,Cluster-1295.99133,Cluster-1295.185556,Cluster-1295.149524,Cluster-1295.120099,Cluster-1295.101857,Cluster-1295.75065,Cluster-1295.175601,Cluster-1295.95677,Cluster-1295.80218,Cluster-1295.78877,Cluster…
GO:0005515	protein binding	molecular_function	2.4136e-56	6.1389e-53	5215	17534	14051	66780	Cluster-1295.78555,Cluster-1295.176009,Cluster-1295.159524,Cluster-1295.206755,Cluster-1295.147134,Cluster-1295.109233,Cluster-1295.178919,Cluster-1295.53689,Cluster-1295.30180,Cluster-1295.178245,Cluster-1295.214278,Cluster-1295.150468,Cluster-1295.76483,Cluster-1295.252315,Cluster-1295.87881,Cluster-1295.161126,Cluster-1295.1530,Cluster-1295.75807,Cluster-1295.78202,Cluster-1295.176315,Cluster-…
GO:0043167	ion binding	molecular_function	4.025e-55	6.825e-52	5242	17534	15284	66780	Cluster-1295.23161,Cluster-1295.3782,Cluster-1295.233907,Cluster-1295.140573,Cluster-1295.134268,Cluster-1295.144932,Cluster-1295.149626,Cluster-1295.141845,Cluster-1295.79782,Cluster-1295.16483,Cluster-1295.116201,Cluster-1295.200091,Cluster-1295.163135,Cluster-1295.151203,Cluster-1295.176396,Cluster-1295.170242,Cluster-1295.96369,Cluster-1295.94428,Cluster-1295.174938,Cluster-1295.75971,Cluster…
GO:0016668	oxidoreductase activity, acting on a sulfur group of donors, NAD(P) as acceptor	molecular_function	1.1371e-48	1.1569e-45	247	17534	545	66780	Cluster-1295.120888,Cluster-1295.93833,Cluster-1295.141328,Cluster-1295.149088,Cluster-1295.192471,Cluster-1295.134035,Cluster-1295.166375,Cluster-1295.168554,Cluster-1295.127484,Cluster-1295.106882,Cluster-1295.80650,Cluster-1295.140219,Cluster-1295.135876,Cluster-1295.101889,Cluster-1295.151563,Cluster-1295.125319,Cluster-1295.146793,Cluster-1295.139393,Cluster-1295.159009,Cluster-1295.106096,C…
GO:0047134	protein-disulfide reductase activity	molecular_function	1.1371e-48	1.1569e-45	247	17534	545	66780	Cluster-1295.174189,Cluster-1295.150280,Cluster-1295.102761,Cluster-1295.24661,Cluster-1295.67905,Cluster-1295.115281,Cluster-1295.155469,Cluster-1295.110931,Cluster-1295.118623,Cluster-1295.128868,Cluster-1295.106885,Cluster-1295.125075,Cluster-1295.79352,Cluster-1295.91414,Cluster-1295.125523,Cluster-1295.91856,Cluster-1295.93401,Cluster-1295.150221,Cluster-1295.123301,Cluster-1295.128889,Clust…
GO:0016151	nickel cation binding	molecular_function	3.957e-43	2.2366e-40	286	17534	673	66780	Cluster-1295.128881,Cluster-1295.103096,Cluster-1295.74353,Cluster-1295.114290,Cluster-1295.119839,Cluster-1295.125525,Cluster-1295.83595,Cluster-1295.84090,Cluster-1295.166820,Cluster-1295.119795,Cluster-1295.143074,Cluster-1295.139517,Cluster-1295.106896,Cluster-1295.128741,Cluster-1295.136171,Cluster-1295.95876,Cluster-1295.122166,Cluster-1295.170614,Cluster-1295.95221,Cluster-1295.24659,Clust…
GO:0003824	catalytic activity	molecular_function	5.0794e-37	2.349e-34	7198	17534	23446	66780	Cluster-1295.170001,Cluster-1295.83740,Cluster-1295.155784,Cluster-1295.154830,Cluster-1295.79297,Cluster-1295.133210,Cluster-1295.172248,Cluster-1295.51496,Cluster-1295.95996,Cluster-1295.148933,Cluster-1295.175327,Cluster-1295.167641,Cluster-1295.116251,Cluster-1295.126324,Cluster-1295.80550,Cluster-1295.78399,Cluster-1295.37976,Cluster-1295.165541,Cluster-1295.143638,Cluster-1295.177816,Cluste…
GO:1901363	heterocyclic compound binding	molecular_function	1.5685e-36	6.6491e-34	5377	17534	16467	66780	Cluster-1295.92178,Cluster-1295.55764,Cluster-1295.26203,Cluster-1295.135674,Cluster-1295.77193,Cluster-1295.170911,Cluster-1295.83929,Cluster-1295.142479,Cluster-1295.120149,Cluster-1295.138612,Cluster-1295.91396,Cluster-1295.129596,Cluster-1295.81940,Cluster-1295.215540,Cluster-1295.131791,Cluster-1295.16460,Cluster-1295.76010,Cluster-1295.176044,Cluster-1295.168286,Cluster-1295.169016,Cluster-…
GO:0097159	organic cyclic compound binding	molecular_function	2.2225e-36	8.6968e-34	5377	17534	16474	66780	Cluster-1295.79471,Cluster-1295.140534,Cluster-1295.160423,Cluster-1295.79486,Cluster-1295.112543,Cluster-1295.38584,Cluster-1295.81097,Cluster-1295.212235,Cluster-1295.56392,Cluster-1295.80565,Cluster-1295.76830,Cluster-1295.210908,Cluster-1295.76272,Cluster-1295.177478,Cluster-1295.137497,Cluster-1295.126816,Cluster-1295.178680,Cluster-1295.190766,Cluster-1295.25417,Cluster-1295.211751,Cluster-…
GO:0016667	oxidoreductase activity, acting on a sulfur group of donors	molecular_function	9.4444e-35	3.2029e-32	304	17534	760	66780	Cluster-1295.158896,Cluster-1295.105100,Cluster-1295.80220,Cluster-1295.161538,Cluster-1295.118306,Cluster-1295.112634,Cluster-1295.143713,Cluster-1295.77833,Cluster-1295.98946,Cluster-1295.216211,Cluster-1295.131558,Cluster-1295.145137,Cluster-1295.144372,Cluster-1295.128887,Cluster-1295.128865,Cluster-1295.129351,Cluster-1295.176708,Cluster-1295.140981,Cluster-1295.134822,Cluster-1295.80318,Clu…
GO:0043169	cation binding	molecular_function	1.7924e-33	5.6986e-31	3461	17534	10131	66780	Cluster-1295.178537,Cluster-1295.75417,Cluster-1295.148020,Cluster-1295.125125,Cluster-1295.41230,Cluster-1295.180725,Cluster-1295.178968,Cluster-1295.176587,Cluster-1295.225783,Cluster-1295.178520,Cluster-1295.169331,Cluster-1295.154252,Cluster-1295.115958,Cluster-1295.162647,Cluster-1295.63941,Cluster-1295.88672,Cluster-1295.139394,Cluster-1295.131341,Cluster-1295.33541,Cluster-1295.141124,Clus…
GO:0046872	metal ion binding	molecular_function	2.5185e-33	7.5361e-31	3443	17534	10074	66780	Cluster-1295.130065,Cluster-1295.78139,Cluster-1295.92992,Cluster-1295.177966,Cluster-1295.176773,Cluster-1295.118159,Cluster-1295.176065,Cluster-1295.93142,Cluster-1295.150600,Cluster-1295.142905,Cluster-1295.89807,Cluster-1295.69764,Cluster-1295.144400,Cluster-1295.105481,Cluster-1295.145415,Cluster-1295.105573,Cluster-1295.165536,Cluster-1295.96088,Cluster-1295.129717,Cluster-1295.165894,Clust…
GO:0016301	kinase activity	molecular_function	1.8778e-32	4.7761e-30	1145	17534	2870	66780	Cluster-1295.109035,Cluster-1295.125016,Cluster-1295.76777,Cluster-1295.52979,Cluster-1295.131513,Cluster-1295.168554,Cluster-1295.160526,Cluster-1295.134031,Cluster-1295.159492,Cluster-1295.175988,Cluster-1295.204528,Cluster-1295.144345,Cluster-1295.181131,Cluster-1295.73329,Cluster-1295.137683,Cluster-1295.119021,Cluster-1295.106096,Cluster-1295.177165,Cluster-1295.118491,Cluster-1295.110768,Cl…
GO:0004017	adenylate kinase activity	molecular_function	1.4396e-28	2.6155e-26	216	17534	551	66780	Cluster-1295.118387,Cluster-1295.31242,Cluster-1295.117160,Cluster-1295.95224,Cluster-1295.82024,Cluster-1295.101825,Cluster-1295.115850,Cluster-1295.164128,Cluster-1295.89833,Cluster-1295.75377,Cluster-1295.114069,Cluster-1295.125522,Cluster-1295.76732,Cluster-1295.104768,Cluster-1295.76074,Cluster-1295.128861,Cluster-1295.143188,Cluster-1295.145081,Cluster-1295.125550,Cluster-1295.125529,Cluste…
GO:0016651	oxidoreductase activity, acting on NAD(P)H	molecular_function	5.3127e-28	9.3193e-26	345	17534	925	66780	Cluster-1295.174938,Cluster-1295.110551,Cluster-1295.62351,Cluster-1295.35762,Cluster-1295.76010,Cluster-1295.158139,Cluster-1295.77093,Cluster-1295.128885,Cluster-1295.147584,Cluster-1295.140211,Cluster-1295.146204,Cluster-1295.140573,Cluster-1295.101486,Cluster-1295.165213,Cluster-1295.118850,Cluster-1295.120463,Cluster-1295.81824,Cluster-1295.143075,Cluster-1295.91543,Cluster-1295.119980,Clust…
GO:0019201	nucleotide kinase activity	molecular_function	7.1855e-28	1.2184e-25	228	17534	578	66780	Cluster-1295.164300,Cluster-1295.125524,Cluster-1295.145875,Cluster-1295.118306,Cluster-1295.170742,Cluster-1295.125554,Cluster-1295.121685,Cluster-1295.79777,Cluster-1295.75539,Cluster-1295.116707,Cluster-1295.79918,Cluster-1295.97369,Cluster-1295.137625,Cluster-1295.171389,Cluster-1295.131558,Cluster-1295.145137,Cluster-1295.194190,Cluster-1295.5530,Cluster-1295.145212,Cluster-1295.107493,Clust…
GO:0008270	zinc ion binding	molecular_function	1.2778e-27	2.0967e-25	1913	17534	5370	66780	Cluster-1295.205638,Cluster-1295.48192,Cluster-1295.79918,Cluster-1295.101559,Cluster-1295.105100,Cluster-1295.46628,Cluster-1295.18400,Cluster-1295.176800,Cluster-1295.151517,Cluster-1295.109570,Cluster-1295.178189,Cluster-1295.133404,Cluster-1295.110885,Cluster-1295.122735,Cluster-1295.18354,Cluster-1295.166440,Cluster-1295.175050,Cluster-1295.128389,Cluster-1295.145212,Cluster-1295.82625,Clust…
GO:0016776	phosphotransferase activity, phosphate group as acceptor	molecular_function	5.3924e-27	7.6198e-25	228	17534	593	66780	Cluster-1295.133899,Cluster-1295.77269,Cluster-1295.143074,Cluster-1295.124299,Cluster-1295.151518,Cluster-1295.106886,Cluster-1295.83595,Cluster-1295.137355,Cluster-1295.143690,Cluster-1295.115619,Cluster-1295.119839,Cluster-1295.74353,Cluster-1295.144536,Cluster-1295.98420,Cluster-1295.170614,Cluster-1295.97086,Cluster-1295.155197,Cluster-1295.134342,Cluster-1295.117617,Cluster-1295.95876,Clust…
GO:0016772	transferase activity, transferring phosphorus-containing groups	molecular_function	7.658e-27	1.0252e-24	1716	17534	4829	66780	Cluster-1295.128237,Cluster-1295.78931,Cluster-1295.180378,Cluster-1295.166375,Cluster-1295.143395,Cluster-1295.75987,Cluster-1295.92097,Cluster-1295.205253,Cluster-1295.127428,Cluster-1295.144371,Cluster-1295.76858,Cluster-1295.168812,Cluster-1295.109927,Cluster-1295.146009,Cluster-1295.51557,Cluster-84390.0,Cluster-1295.142451,Cluster-1295.83656,Cluster-1295.133896,Cluster-1295.165410,Cluster-1…
GO:0000166	nucleotide binding	molecular_function	3.9418e-24	4.6632e-22	2075	17534	5812	66780	Cluster-1295.84502,Cluster-1295.174457,Cluster-1295.80457,Cluster-1295.177726,Cluster-1295.77968,Cluster-1295.130422,Cluster-1295.672,Cluster-1295.88381,Cluster-1295.165477,Cluster-1295.77043,Cluster-1295.172870,Cluster-1295.93309,Cluster-1295.87366,Cluster-1295.77059,Cluster-1295.107993,Cluster-1295.154452,Cluster-1295.57807,Cluster-1295.174472,Cluster-1295.219748,Cluster-1295.99637,Cluster-1295…
GO:1901265	nucleoside phosphate binding	molecular_function	3.9418e-24	4.6632e-22	2075	17534	5812	66780	Cluster-1295.153198,Cluster-1295.86043,Cluster-1295.153945,Cluster-1295.169549,Cluster-1295.29655,Cluster-1295.170398,Cluster-1295.140603,Cluster-1295.52020,Cluster-1295.52039,Cluster-1295.173601,Cluster-1295.169225,Cluster-1295.204051,Cluster-1295.85837,Cluster-1295.179537,Cluster-1295.122166,Cluster-1295.82396,Cluster-1295.116245,Cluster-1295.178504,Cluster-1295.141919,Cluster-1295.122178,Clust…
GO:0019205	nucleobase-containing compound kinase activity	molecular_function	5.1122e-24	5.9104e-22	246	17534	653	66780	Cluster-1295.160546,Cluster-1295.140216,Cluster-1295.59190,Cluster-1295.180795,Cluster-1295.139032,Cluster-1295.120540,Cluster-1295.75871,Cluster-1295.156643,Cluster-1295.155256,Cluster-1295.119978,Cluster-1295.119738,Cluster-1295.76073,Cluster-1295.156642,Cluster-1295.24824,Cluster-1295.119842,Cluster-1295.139033,Cluster-83412.0,Cluster-1295.164842,Cluster-1295.140885,Cluster-1295.23395,Cluster-…
GO:0036094	small molecule binding	molecular_function	1.6835e-23	1.9031e-21	2126	17534	6028	66780	Cluster-1295.161653,Cluster-1295.175955,Cluster-1295.44245,Cluster-1295.13460,Cluster-1295.72485,Cluster-1295.154392,Cluster-1295.103107,Cluster-1295.54431,Cluster-1295.176264,Cluster-1295.96909,Cluster-1295.108596,Cluster-1295.246992,Cluster-1295.175107,Cluster-1295.137549,Cluster-1295.178743,Cluster-1295.175502,Cluster-1295.176863,Cluster-1295.153019,Cluster-1295.13335,Cluster-1295.181131,Clust…
GO:0043168	anion binding	molecular_function	1.8199e-23	2.0126e-21	2098	17534	5869	66780	Cluster-1295.196744,Cluster-1295.175618,Cluster-1295.131046,Cluster-1295.176699,Cluster-1295.80253,Cluster-1295.92653,Cluster-1295.108460,Cluster-1295.49820,Cluster-1295.118616,Cluster-1295.77927,Cluster-1295.178926,Cluster-1295.142454,Cluster-1295.176838,Cluster-1295.176651,Cluster-1295.153917,Cluster-1295.133043,Cluster-1295.97357,Cluster-1295.108011,Cluster-1295.166759,Cluster-1295.85134,Clust…
GO:0001882	nucleoside binding	molecular_function	4.3864e-23	4.7476e-21	1801	17534	4932	66780	Cluster-1295.167081,Cluster-1295.153938,Cluster-1295.147257,Cluster-1295.77322,Cluster-1295.139557,Cluster-1295.90613,Cluster-1295.179196,Cluster-1295.124967,Cluster-1295.127391,Cluster-1295.177614,Cluster-1295.156004,Cluster-1295.175465,Cluster-1295.86875,Cluster-1295.117955,Cluster-1295.157368,Cluster-1295.78957,Cluster-1295.60791,Cluster-1295.79997,Cluster-1295.137016,Cluster-1295.101103,Clust…
GO:0016740	transferase activity	molecular_function	5.7238e-23	5.9422e-21	2918	17534	8792	66780	Cluster-1295.226189,Cluster-1295.23973,Cluster-1295.175618,Cluster-1295.79743,Cluster-1295.232374,Cluster-1295.131046,Cluster-1295.176699,Cluster-1295.108460,Cluster-1295.49820,Cluster-1295.122713,Cluster-1295.135876,Cluster-1295.186455,Cluster-1295.136513,Cluster-1295.179470,Cluster-1295.177259,Cluster-1295.193191,Cluster-1295.117337,Cluster-1295.131365,Cluster-1295.180025,Cluster-1295.142454,Cl…
GO:0017076	purine nucleotide binding	molecular_function	6.6094e-23	6.7244e-21	1830	17534	5017	66780	Cluster-1295.73913,Cluster-1295.166509,Cluster-1295.104524,Cluster-1295.80203,Cluster-1295.141919,Cluster-1295.122178,Cluster-1295.86110,Cluster-1295.147195,Cluster-1295.162846,Cluster-1295.82396,Cluster-1295.124140,Cluster-1295.178504,Cluster-1295.149553,Cluster-1295.116245,Cluster-1295.151461,Cluster-1295.172676,Cluster-1295.77897,Cluster-1295.161152,Cluster-1295.166451,Cluster-1295.124999,Clus…
GO:0032553	ribonucleotide binding	molecular_function	8.6583e-23	8.6362e-21	1810	17534	4956	66780	Cluster-1295.88950,Cluster-1295.95894,Cluster-1295.65146,Cluster-1295.167246,Cluster-1295.133093,Cluster-1295.168986,Cluster-1295.125173,Cluster-1295.149153,Cluster-1295.175059,Cluster-1295.105689,Cluster-1295.40590,Cluster-1295.185322,Cluster-1295.171346,Cluster-1295.205898,Cluster-1295.148531,Cluster-1295.150745,Cluster-1295.121568,Cluster-1295.144977,Cluster-1295.170278,Cluster-1295.76780,Clus…
GO:0097367	carbohydrate derivative binding	molecular_function	1.733e-22	1.6634e-20	1900	17534	5260	66780	Cluster-1295.200068,Cluster-1295.208072,Cluster-1295.180510,Cluster-1295.180073,Cluster-1295.74984,Cluster-1295.196251,Cluster-1295.72341,Cluster-1295.175775,Cluster-1295.38790,Cluster-47729.0,Cluster-1295.131141,Cluster-1295.133097,Cluster-1295.86519,Cluster-1295.77686,Cluster-1295.224237,Cluster-1295.147354,Cluster-1295.92982,Cluster-1295.74252,Cluster-1295.119860,Cluster-1295.85393,Cluster-129…
GO:0032555	purine ribonucleotide binding	molecular_function	3.2132e-22	2.849e-20	1788	17534	4894	66780	Cluster-1295.82365,Cluster-1295.184566,Cluster-1295.181145,Cluster-1295.88359,Cluster-1295.29962,Cluster-1295.112154,Cluster-1295.101534,Cluster-1295.20503,Cluster-1295.105695,Cluster-1295.175934,Cluster-1295.201976,Cluster-1295.103437,Cluster-1295.27040,Cluster-1295.124414,Cluster-1295.101571,Cluster-1295.49761,Cluster-1295.113738,Cluster-1295.168093,Cluster-1295.153576,Cluster-1295.207163,Clust…
GO:0001883	purine nucleoside binding	molecular_function	3.3268e-22	2.849e-20	1783	17534	4876	66780	Cluster-1295.186264,Cluster-1295.176002,Cluster-1295.74838,Cluster-1295.199350,Cluster-1295.148245,Cluster-1295.85874,Cluster-1295.176457,Cluster-1295.110200,Cluster-1295.8177,Cluster-1295.149291,Cluster-1295.80116,Cluster-1295.187014,Cluster-1295.92654,Cluster-1295.46618,Cluster-1295.44204,Cluster-1295.24286,Cluster-1295.65822,Cluster-1295.210230,Cluster-1295.129770,Cluster-1295.75864,Cluster-12…
GO:0032549	ribonucleoside binding	molecular_function	3.3268e-22	2.849e-20	1783	17534	4876	66780	Cluster-1295.82422,Cluster-1295.79754,Cluster-1295.164151,Cluster-1295.174469,Cluster-1295.109724,Cluster-1295.180424,Cluster-1295.79904,Cluster-1295.141564,Cluster-1295.52019,Cluster-1295.108882,Cluster-1295.147404,Cluster-1295.84984,Cluster-1295.178936,Cluster-1295.172774,Cluster-1295.148004,Cluster-1295.92519,Cluster-1295.77060,Cluster-1295.53526,Cluster-1295.144805,Cluster-1295.151926,Cluster…
GO:0032550	purine ribonucleoside binding	molecular_function	3.3268e-22	2.849e-20	1783	17534	4876	66780	Cluster-1295.169906,Cluster-1295.171789,Cluster-1295.76948,Cluster-1295.208716,Cluster-1295.24236,Cluster-1295.98619,Cluster-1295.79654,Cluster-1295.159571,Cluster-1295.54779,Cluster-1295.185919,Cluster-1295.172846,Cluster-1295.89436,Cluster-1295.77317,Cluster-1295.123583,Cluster-1295.157365,Cluster-1295.200646,Cluster-1295.153808,Cluster-1295.176822,Cluster-1295.172653,Cluster-1295.146109,Cluste…
GO:0035639	purine ribonucleoside triphosphate binding	molecular_function	3.3603e-22	2.849e-20	1780	17534	4867	66780	Cluster-1295.92326,Cluster-1295.149552,Cluster-1295.65715,Cluster-1295.156096,Cluster-1295.176074,Cluster-1295.126301,Cluster-1295.118337,Cluster-1295.153722,Cluster-1295.121986,Cluster-1295.150055,Cluster-1295.167586,Cluster-1295.34007,Cluster-1295.135541,Cluster-1295.43073,Cluster-1295.159106,Cluster-1295.102061,Cluster-1295.93607,Cluster-1295.179081,Cluster-1295.77537,Cluster-1295.161960,Clust…
GO:0046914	transition metal ion binding	molecular_function	3.7231e-22	3.1048e-20	2174	17534	6463	66780	Cluster-1295.163562,Cluster-1295.136428,Cluster-1295.30919,Cluster-1295.177946,Cluster-1295.90434,Cluster-1295.179947,Cluster-1295.174925,Cluster-1295.80561,Cluster-1295.171635,Cluster-1295.183973,Cluster-1295.143823,Cluster-1295.153708,Cluster-1295.110551,Cluster-1295.128329,Cluster-1295.163459,Cluster-1295.176756,Cluster-1295.88791,Cluster-1295.151585,Cluster-4222.0,Cluster-1295.202827,Cluster-…
GO:0003676	nucleic acid binding	molecular_function	7.0426e-21	5.7783e-19	3680	17534	11241	66780	Cluster-1295.151447,Cluster-1295.173437,Cluster-1295.46399,Cluster-1295.99757,Cluster-1295.84225,Cluster-1295.146489,Cluster-1295.157534,Cluster-1295.214304,Cluster-1295.126090,Cluster-1295.151544,Cluster-1295.73746,Cluster-1295.120463,Cluster-1295.143513,Cluster-43644.0,Cluster-1295.94623,Cluster-1295.84215,Cluster-1295.117405,Cluster-1295.133774,Cluster-1295.43023,Cluster-1295.225377,Cluster-12…
GO:0030554	adenyl nucleotide binding	molecular_function	3.8669e-19	3.0736e-17	1536	17534	4131	66780	Cluster-1295.181196,Cluster-1295.163990,Cluster-1295.159662,Cluster-1295.67893,Cluster-1295.167587,Cluster-1295.138428,Cluster-1295.158992,Cluster-1295.110508,Cluster-1295.75977,Cluster-1295.171376,Cluster-1295.203063,Cluster-1295.173075,Cluster-1295.109252,Cluster-1295.199894,Cluster-1295.143821,Cluster-1295.150239,Cluster-1295.120040,Cluster-1295.110238,Cluster-1295.150938,Cluster-1295.154270,C…
GO:0032559	adenyl ribonucleotide binding	molecular_function	3.9546e-18	3.0324e-16	1500	17534	4042	66780	Cluster-1295.67415,Cluster-1295.159039,Cluster-1295.169835,Cluster-1295.152833,Cluster-1295.176110,Cluster-1295.225225,Cluster-1295.125510,Cluster-1295.69665,Cluster-1295.241618,Cluster-1295.78545,Cluster-1295.206537,Cluster-1295.112705,Cluster-1295.66401,Cluster-1295.80596,Cluster-1295.151239,Cluster-1295.85095,Cluster-1295.174058,Cluster-1295.178701,Cluster-1295.159858,Cluster-1295.199594,Clust…
GO:0005524	ATP binding	molecular_function	3.9939e-18	3.0324e-16	1497	17534	4033	66780	Cluster-1295.24711,Cluster-1295.220821,Cluster-1295.134782,Cluster-1295.151425,Cluster-1295.94491,Cluster-1295.80081,Cluster-1295.80339,Cluster-1295.85337,Cluster-1295.20616,Cluster-1295.80713,Cluster-1295.108603,Cluster-73364.0,Cluster-1295.56228,Cluster-1295.149214,Cluster-1295.207723,Cluster-1295.175017,Cluster-1295.205838,Cluster-1295.127442,Cluster-1295.77485,Cluster-1295.86493,Cluster-1295.…
GO:0003677	DNA binding	molecular_function	5.4676e-16	3.8101e-14	2536	17534	7903	66780	Cluster-1295.144586,Cluster-1295.110636,Cluster-1295.24615,Cluster-1295.116845,Cluster-1295.115727,Cluster-1295.225966,Cluster-41273.0,Cluster-1295.118205,Cluster-1295.168979,Cluster-1295.177085,Cluster-1295.145487,Cluster-1295.30714,Cluster-1295.109954,Cluster-1295.121958,Cluster-1295.139976,Cluster-1295.36021,Cluster-1295.121113,Cluster-1295.25794,Cluster-1295.128888,Cluster-1295.59816,Cluster-…
GO:0016787	hydrolase activity	molecular_function	1.1325e-15	7.6814e-14	3100	17534	9418	66780	Cluster-1295.28329,Cluster-1295.206211,Cluster-1295.224424,Cluster-1295.84290,Cluster-1295.139323,Cluster-1295.179026,Cluster-1295.225707,Cluster-1295.142340,Cluster-1295.131165,Cluster-1295.85455,Cluster-1295.175310,Cluster-1295.176452,Cluster-1295.205504,Cluster-1295.162008,Cluster-1295.84462,Cluster-1295.205356,Cluster-1295.111279,Cluster-1295.175135,Cluster-1295.95091,Cluster-1295.161879,Clus…
GO:0016773	phosphotransferase activity, alcohol group as acceptor	molecular_function	2.677e-13	1.2159e-11	872	17534	2223	66780	Cluster-1295.183772,Cluster-1295.104453,Cluster-1295.109943,Cluster-70000.0,Cluster-1295.79438,Cluster-1295.147335,Cluster-1295.178019,Cluster-1295.99166,Cluster-1295.143991,Cluster-1295.129342,Cluster-1295.117420,Cluster-1295.176694,Cluster-1295.79995,Cluster-1295.131114,Cluster-1295.86777,Cluster-1295.215893,Cluster-1295.87311,Cluster-1295.186417,Cluster-1295.122940,Cluster-1295.86916,Cluster-1…
GO:0004672	protein kinase activity	molecular_function	5.767e-13	2.5734e-11	694	17534	1683	66780	Cluster-1295.180967,Cluster-1295.143714,Cluster-1295.162239,Cluster-1295.88754,Cluster-1295.110925,Cluster-1295.28435,Cluster-1295.107744,Cluster-1295.206561,Cluster-1295.99037,Cluster-1295.177410,Cluster-1295.102268,Cluster-1295.215712,Cluster-1295.120075,Cluster-1295.148623,Cluster-1295.42613,Cluster-1295.169742,Cluster-1295.94856,Cluster-1295.112177,Cluster-1295.107743,Cluster-1295.86528,Clust…
GO:0044877	macromolecular complex binding	molecular_function	3.3252e-11	1.3215e-09	316	17534	717	66780	Cluster-1295.119045,Cluster-1295.132440,Cluster-1295.172487,Cluster-1295.150153,Cluster-1295.69335,Cluster-1295.175955,Cluster-1295.24864,Cluster-1295.215346,Cluster-1295.119959,Cluster-1295.157571,Cluster-1295.178838,Cluster-1295.134975,Cluster-1295.172347,Cluster-1295.79986,Cluster-1295.74918,Cluster-1295.103107,Cluster-1295.143322,Cluster-1295.118937,Cluster-1295.147383,Cluster-1295.37793,Clus…
GO:0003924	GTPase activity	molecular_function	2.9729e-10	1.1371e-08	338	17534	819	66780	Cluster-1295.131173,Cluster-1295.120490,Cluster-1295.139557,Cluster-1295.116779,Cluster-1295.25303,Cluster-1295.177214,Cluster-1295.118411,Cluster-1295.111337,Cluster-1295.168505,Cluster-1295.175465,Cluster-1295.32965,Cluster-1295.165487,Cluster-1295.86875,Cluster-1295.77537,Cluster-1295.102061,Cluster-1295.114143,Cluster-1295.80239,Cluster-1295.115611,Cluster-1295.163474,Cluster-1295.80507,Clust…
GO:0051082	unfolded protein binding	molecular_function	3.0198e-09	1.0818e-07	163	17534	370	66780	Cluster-1295.43551,Cluster-1295.124106,Cluster-1295.66535,Cluster-1295.175166,Cluster-1295.136353,Cluster-1295.54008,Cluster-1295.147068,Cluster-1295.76257,Cluster-1295.33598,Cluster-1295.175592,Cluster-1295.149887,Cluster-1295.75394,Cluster-1295.177726,Cluster-1295.54272,Cluster-1295.107124,Cluster-1295.131977,Cluster-1295.86182,Cluster-1295.159426,Cluster-1295.111039,Cluster-1295.79755,Cluster-…
GO:0016491	oxidoreductase activity	molecular_function	3.8936e-09	1.3755e-07	1328	17534	4550	66780	Cluster-1295.180837,Cluster-1295.146941,Cluster-1295.138721,Cluster-1295.149280,Cluster-1295.176002,Cluster-1295.174974,Cluster-1295.49677,Cluster-1295.164369,Cluster-1295.179699,Cluster-1295.78566,Cluster-1295.70776,Cluster-1295.114781,Cluster-1295.87151,Cluster-1295.176741,Cluster-1295.166277,Cluster-1295.167881,Cluster-1295.148335,Cluster-1295.63305,Cluster-1295.69542,Cluster-1295.181715,Clust…
GO:0008092	cytoskeletal protein binding	molecular_function	1.1466e-08	3.8885e-07	360	17534	879	66780	Cluster-1295.135547,Cluster-1295.79744,Cluster-1295.178429,Cluster-1295.176000,Cluster-1295.151569,Cluster-1295.110808,Cluster-69736.0,Cluster-1295.75065,Cluster-1295.163529,Cluster-1295.177488,Cluster-1295.225424,Cluster-1295.169994,Cluster-1295.124929,Cluster-1295.128534,Cluster-1295.122296,Cluster-1295.165489,Cluster-1295.89843,Cluster-1295.51115,Cluster-1295.109656,Cluster-1295.134433,Cluster…
GO:0017111	nucleoside-triphosphatase activity	molecular_function	1.5704e-08	5.2904e-07	835	17534	2447	66780	Cluster-1295.110435,Cluster-1295.177491,Cluster-1295.168081,Cluster-1295.153362,Cluster-1295.180442,Cluster-1295.89866,Cluster-1295.130792,Cluster-1295.44485,Cluster-1295.168093,Cluster-1295.107208,Cluster-1295.176000,Cluster-1295.151569,Cluster-1295.141551,Cluster-1295.135253,Cluster-1295.189487,Cluster-1295.79744,Cluster-1295.207163,Cluster-1295.128664,Cluster-1295.112154,Cluster-1295.139947,Cl…
GO:0032561	guanyl ribonucleotide binding	molecular_function	1.7692e-08	5.921e-07	480	17534	1312	66780	Cluster-1295.113711,Cluster-1295.89630,Cluster-1295.54424,Cluster-1295.136439,Cluster-1295.131103,Cluster-1295.65903,Cluster-60673.0,Cluster-1295.131751,Cluster-1295.80598,Cluster-1295.103712,Cluster-1295.78162,Cluster-1295.94798,Cluster-1295.138572,Cluster-1295.232057,Cluster-1295.96460,Cluster-1295.129502,Cluster-1295.142231,Cluster-1295.176282,Cluster-1295.99760,Cluster-1295.131348,Cluster-129…
GO:0005525	GTP binding	molecular_function	1.7954e-08	5.9695e-07	475	17534	1294	66780	Cluster-1295.112759,Cluster-1295.78040,Cluster-1295.80703,Cluster-1295.125740,Cluster-1295.161335,Cluster-1295.108800,Cluster-1295.147715,Cluster-1295.183981,Cluster-1295.139323,Cluster-1295.80132,Cluster-1295.170692,Cluster-1295.133157,Cluster-1295.54881,Cluster-1295.111392,Cluster-1295.114742,Cluster-1295.154441,Cluster-1295.248019,Cluster-1295.25187,Cluster-1295.176452,Cluster-1295.37778,Clust…
GO:0016462	pyrophosphatase activity	molecular_function	2.1296e-08	6.9445e-07	842	17534	2474	66780	Cluster-1295.248019,Cluster-1295.171058,Cluster-1295.85455,Cluster-1295.76212,Cluster-1295.81065,Cluster-1295.130311,Cluster-1295.37778,Cluster-1295.176452,Cluster-1295.181715,Cluster-1295.142469,Cluster-1295.32405,Cluster-1295.161879,Cluster-1295.95091,Cluster-1295.144826,Cluster-1295.46616,Cluster-1295.80362,Cluster-1295.175454,Cluster-1295.216245,Cluster-1295.139323,Cluster-1295.183806,Cluster…
GO:0032403	protein complex binding	molecular_function	2.899e-08	9.217e-07	246	17534	571	66780	Cluster-1295.76787,Cluster-1295.125512,Cluster-1295.26982,Cluster-1295.78861,Cluster-1295.142469,Cluster-1295.173582,Cluster-1295.147372,Cluster-1295.172170,Cluster-1295.102060,Cluster-1295.175548,Cluster-1295.139491,Cluster-1295.96227,Cluster-1295.58018,Cluster-1295.159453,Cluster-1295.81065,Cluster-1295.183600,Cluster-1295.130198,Cluster-1295.105037,Cluster-1295.192514,Cluster-1295.83929,Cluste…
GO:0004634	phosphopyruvate hydratase activity	molecular_function	3.7357e-08	1.1479e-06	30	17534	64	66780	Cluster-1295.61972,Cluster-1295.179612,Cluster-1295.82058,Cluster-1295.100351,Cluster-1295.82062,Cluster-1295.181154,Cluster-1295.78347,Cluster-1295.76922,Cluster-1295.82053,Cluster-1295.78462,Cluster-1295.79255,Cluster-1295.189796,Cluster-1295.83011,Cluster-1295.69764,Cluster-1295.83008,Cluster-1295.82052,Cluster-1295.82051,Cluster-1295.77688,Cluster-1295.159946,Cluster-1295.187039,Cluster-1295.…
GO:0016818	hydrolase activity, acting on acid anhydrides, in phosphorus-containing anhydrides	molecular_function	3.9906e-08	1.1872e-06	876	17534	2598	66780	Cluster-1295.82365,Cluster-1295.153733,Cluster-1295.124929,Cluster-1295.181145,Cluster-1295.215898,Cluster-1295.149431,Cluster-1295.88359,Cluster-1295.91094,Cluster-1295.112154,Cluster-1295.128664,Cluster-1295.139947,Cluster-1295.151569,Cluster-1295.176000,Cluster-1295.113738,Cluster-1295.107208,Cluster-1295.168093,Cluster-1295.207163,Cluster-1295.153027,Cluster-1295.189487,Cluster-1295.79744,Clu…
GO:0016788	hydrolase activity, acting on ester bonds	molecular_function	6.7783e-08	1.9704e-06	972	17534	2726	66780	Cluster-1295.160099,Cluster-1295.77850,Cluster-1295.139448,Cluster-1295.203489,Cluster-1295.79628,Cluster-1295.148041,Cluster-1295.155306,Cluster-83833.0,Cluster-1295.25870,Cluster-1295.178414,Cluster-1295.164942,Cluster-1295.90733,Cluster-1295.232009,Cluster-1295.172988,Cluster-1295.118571,Cluster-1295.117728,Cluster-1295.188970,Cluster-1295.210157,Cluster-1295.134975,Cluster-1295.188449,Cluster…
GO:0019001	guanyl nucleotide binding	molecular_function	7.2024e-08	2.0817e-06	486	17534	1353	66780	Cluster-1295.150061,Cluster-1295.178008,Cluster-1295.154931,Cluster-1295.135793,Cluster-1295.1981,Cluster-1295.148133,Cluster-1295.153352,Cluster-1295.79754,Cluster-1295.162805,Cluster-1295.164151,Cluster-1295.129096,Cluster-1295.66400,Cluster-1295.77538,Cluster-1295.143243,Cluster-1295.121245,Cluster-1295.176323,Cluster-1295.100271,Cluster-1295.109722,Cluster-1295.122959,Cluster-1295.105573,Clus…
GO:0045502	dynein binding	molecular_function	9.7728e-08	2.7929e-06	111	17534	223	66780	Cluster-1295.70571,Cluster-1295.151569,Cluster-1295.18258,Cluster-1295.177348,Cluster-1295.130652,Cluster-1295.124639,Cluster-1295.246993,Cluster-1295.62588,Cluster-1295.191161,Cluster-1295.63662,Cluster-1295.150312,Cluster-1295.176724,Cluster-1295.175634,Cluster-1295.78666,Cluster-1295.175984,Cluster-1295.169994,Cluster-1295.74871,Cluster-1295.156058,Cluster-1295.174956,Cluster-1295.108467,Clust…
GO:0016817	hydrolase activity, acting on acid anhydrides	molecular_function	1.2383e-07	3.5109e-06	951	17534	2860	66780	Cluster-1295.176282,Cluster-1295.79479,Cluster-1295.50352,Cluster-1295.126272,Cluster-1295.232057,Cluster-1295.123798,Cluster-1295.138337,Cluster-1295.80008,Cluster-1295.86230,Cluster-1295.185132,Cluster-1295.126294,Cluster-1295.75762,Cluster-1295.89630,Cluster-1295.113711,Cluster-1295.56740,Cluster-1295.140692,Cluster-1295.136439,Cluster-1295.83555,Cluster-1295.78162,Cluster-1295.90098,Cluster-1…
GO:0008134	transcription factor binding	molecular_function	1.9718e-07	5.364e-06	191	17534	435	66780	Cluster-1295.79537,Cluster-1295.67415,Cluster-1295.122726,Cluster-1295.174956,Cluster-1295.156058,Cluster-1295.176110,Cluster-1295.169995,Cluster-1295.108467,Cluster-1295.175634,Cluster-1295.158834,Cluster-1295.74871,Cluster-1295.197856,Cluster-1295.166215,Cluster-1295.79868,Cluster-1295.191161,Cluster-1295.63662,Cluster-1295.124639,Cluster-1295.175149,Cluster-1295.62588,Cluster-1295.176728,Clust…
GO:0042802	identical protein binding	molecular_function	2.2852e-07	6.1508e-06	155	17534	344	66780	Cluster-1295.70571,Cluster-1295.18258,Cluster-1295.191161,Cluster-1295.63662,Cluster-1295.180366,Cluster-1295.124639,Cluster-1295.62588,Cluster-1295.175634,Cluster-1295.74871,Cluster-1295.79537,Cluster-1295.122726,Cluster-1295.174956,Cluster-1295.156058,Cluster-1295.108467,Cluster-1295.169995,Cluster-1295.74615,Cluster-1295.106182,Cluster-1295.216232,Cluster-1295.62029,Cluster-1295.52470,Cluster-…
GO:0042578	phosphoric ester hydrolase activity	molecular_function	4.2775e-07	1.1393e-05	388	17534	936	66780	Cluster-1295.198834,Cluster-1295.91326,Cluster-1295.132112,Cluster-1295.165932,Cluster-1295.94612,Cluster-1295.203331,Cluster-1295.145520,Cluster-1295.9396,Cluster-1295.175899,Cluster-1295.60469,Cluster-1295.207300,Cluster-1295.171154,Cluster-1295.146981,Cluster-1295.176227,Cluster-1295.168490,Cluster-1295.140112,Cluster-1295.119636,Cluster-1295.219516,Cluster-1295.134817,Cluster-1295.179082,Clus…
GO:0042803	protein homodimerization activity	molecular_function	4.4736e-07	1.1853e-05	133	17534	284	66780	Cluster-1295.151569,Cluster-1295.177348,Cluster-1295.246993,Cluster-1295.87642,Cluster-1295.130652,Cluster-1295.150312,Cluster-1295.176724,Cluster-1295.169994,Cluster-1295.78666,Cluster-1295.175984,Cluster-1295.111037,Cluster-1295.119872,Cluster-1295.62587,Cluster-1295.62585,Cluster-1295.170384,Cluster-1295.148353,Cluster-1295.179772,Cluster-1295.61582,Cluster-1295.50597,Cluster-1295.63367,Cluste…
GO:0015631	tubulin binding	molecular_function	4.6065e-07	1.2142e-05	159	17534	355	66780	Cluster-1295.169801,Cluster-1295.31994,Cluster-1295.132650,Cluster-1295.80524,Cluster-1295.163806,Cluster-1295.176002,Cluster-1295.176486,Cluster-1295.174797,Cluster-1295.112047,Cluster-1295.177478,Cluster-1295.127781,Cluster-1295.79469,Cluster-1295.127049,Cluster-1295.141666,Cluster-1295.147354,Cluster-1295.175610,Cluster-1295.145281,Cluster-1295.137943,Cluster-1295.159453,Cluster-1295.130198,Cl…
GO:0008017	microtubule binding	molecular_function	3.7708e-06	9.3571e-05	126	17534	268	66780	Cluster-1295.175107,Cluster-1295.88890,Cluster-1295.191137,Cluster-1295.132650,Cluster-1295.147383,Cluster-1295.80188,Cluster-1295.79997,Cluster-1295.154670,Cluster-1295.125500,Cluster-1295.80524,Cluster-1295.150513,Cluster-1295.176486,Cluster-1295.176002,Cluster-1295.44176,Cluster-1295.177478,Cluster-1295.215346,Cluster-1295.175955,Cluster-1295.174797,Cluster-1295.69335,Cluster-1295.127781,Clust…
GO:0016791	phosphatase activity	molecular_function	4.3991e-06	0.00010759	309	17534	726	66780	Cluster-1295.147767,Cluster-1295.156926,Cluster-1295.135677,Cluster-1295.102854,Cluster-1295.177859,Cluster-1295.105905,Cluster-1295.140247,Cluster-1295.245223,Cluster-1295.94611,Cluster-1295.169860,Cluster-1295.143689,Cluster-1295.190771,Cluster-1295.162383,Cluster-1295.121683,Cluster-1295.179998,Cluster-1295.189922,Cluster-1295.171619,Cluster-1295.41291,Cluster-1295.170247,Cluster-1295.18144,Cl…
GO:0019899	enzyme binding	molecular_function	5.2178e-06	0.0001258	120	17534	260	66780	Cluster-1295.131571,Cluster-1295.120648,Cluster-1295.146887,Cluster-1295.52640,Cluster-1295.165832,Cluster-1295.209868,Cluster-1295.174911,Cluster-1295.135280,Cluster-1295.224825,Cluster-1295.157190,Cluster-1295.33635,Cluster-1295.33892,Cluster-1295.175319,Cluster-1295.119262,Cluster-1295.103764,Cluster-1295.164600,Cluster-1295.164921,Cluster-1295.61896,Cluster-1295.93189,Cluster-1295.82195,Clust…
GO:0046983	protein dimerization activity	molecular_function	7.5415e-06	0.00017668	460	17534	1238	66780	Cluster-1295.121116,Cluster-1295.92093,Cluster-1295.178021,Cluster-1295.100035,Cluster-1295.120480,Cluster-1295.44053,Cluster-1295.157298,Cluster-1295.119980,Cluster-1295.125673,Cluster-1295.174797,Cluster-1295.171821,Cluster-1295.154210,Cluster-1295.94623,Cluster-1295.129806,Cluster-1295.74938,Cluster-1295.84819,Cluster-1295.25049,Cluster-1295.21503,Cluster-1295.54756,Cluster-1295.28410,Cluster-…
GO:0043565	sequence-specific DNA binding	molecular_function	1.9986e-05	0.00043449	501	17534	1370	66780	Cluster-1295.175899,Cluster-1295.164921,Cluster-1295.224089,Cluster-1295.186009,Cluster-1295.16448,Cluster-1295.219453,Cluster-1295.80234,Cluster-1295.209868,Cluster-1295.144366,Cluster-1295.26073,Cluster-1295.138337,Cluster-1295.116161,Cluster-1295.130805,Cluster-1295.216555,Cluster-1295.202853,Cluster-1295.152449,Cluster-1295.149340,Cluster-1295.149226,Cluster-1295.201931,Cluster-1295.122142,Cl…
GO:0004725	protein tyrosine phosphatase activity	molecular_function	3.732e-05	0.00078126	101	17534	208	66780	Cluster-1295.178001,Cluster-1295.91866,Cluster-1295.172988,Cluster-1295.133705,Cluster-1295.139306,Cluster-1295.177754,Cluster-1295.40821,Cluster-1295.117728,Cluster-1295.117135,Cluster-1295.141845,Cluster-1295.164347,Cluster-1295.164942,Cluster-1295.124135,Cluster-1295.155593,Cluster-1295.171009,Cluster-1295.155583,Cluster-1295.83908,Cluster-1295.79379,Cluster-1295.87076,Cluster-1295.110085,Clus…
GO:0003777	microtubule motor activity	molecular_function	4.3044e-05	0.0008974	66	17534	118	66780	Cluster-1295.192515,Cluster-1295.249184,Cluster-1295.118970,Cluster-1295.176590,Cluster-1295.142138,Cluster-1295.44719,Cluster-1295.175026,Cluster-1295.77484,Cluster-1295.172413,Cluster-1295.188887,Cluster-1295.20969,Cluster-1295.144110,Cluster-1295.77485,Cluster-1295.78293,Cluster-1295.154931,Cluster-1295.124140,Cluster-1295.175017,Cluster-1295.127442,Cluster-1295.137845,Cluster-1295.180442,Clus…
GO:0070011	peptidase activity, acting on L-amino acid peptides	molecular_function	7.452e-05	0.001458	844	17534	2546	66780	Cluster-1295.133050,Cluster-1295.181548,Cluster-1295.98711,Cluster-1295.26846,Cluster-1295.99349,Cluster-1295.79056,Cluster-1295.86229,Cluster-1295.122651,Cluster-1295.196170,Cluster-1295.52502,Cluster-1295.69024,Cluster-1295.15111,Cluster-1295.159457,Cluster-1295.33164,Cluster-1295.83926,Cluster-1295.131925,Cluster-1295.177969,Cluster-1295.177148,Cluster-1295.176948,Cluster-1295.176558,Cluster-1…
GO:0004721	phosphoprotein phosphatase activity	molecular_function	0.00011023	0.0020466	119	17534	262	66780	Cluster-1295.164943,Cluster-1295.131598,Cluster-1295.156926,Cluster-1295.177698,Cluster-1295.251052,Cluster-1295.131787,Cluster-1295.77867,Cluster-1295.92491,Cluster-1295.168765,Cluster-1295.140247,Cluster-1295.134000,Cluster-1295.131046,Cluster-1295.155612,Cluster-1295.189236,Cluster-1295.34477,Cluster-1295.85832,Cluster-1295.94611,Cluster-1295.20160,Cluster-1295.139740,Cluster-1295.80483,Cluste…
GO:0008855	exodeoxyribonuclease VII activity	molecular_function	0.00015289	0.002758	127	17534	307	66780	Cluster-1295.79393,Cluster-1295.181177,Cluster-1295.193886,Cluster-1295.143638,Cluster-56257.0,Cluster-1295.140333,Cluster-1295.175701,Cluster-1295.92878,Cluster-1295.174903,Cluster-1295.173911,Cluster-1295.140890,Cluster-1295.161955,Cluster-1295.76574,Cluster-1295.125196,Cluster-1295.83750,Cluster-1295.78686,Cluster-1295.33547,Cluster-1295.153446,Cluster-1295.113533,Cluster-1295.160901,Cluster-1…
GO:0004842	ubiquitin-protein transferase activity	molecular_function	0.00015724	0.0027969	232	17534	548	66780	Cluster-1295.78054,Cluster-1295.170001,Cluster-1295.165932,Cluster-1295.208357,Cluster-1295.148801,Cluster-1295.94950,Cluster-1295.169070,Cluster-1295.150564,Cluster-1295.188306,Cluster-1295.123564,Cluster-1295.183623,Cluster-1295.20121,Cluster-1295.79580,Cluster-1295.172248,Cluster-1295.111887,Cluster-1295.33588,Cluster-1295.40628,Cluster-1295.109274,Cluster-1295.77144,Cluster-1295.177120,Cluste…
GO:0019787	ubiquitin-like protein transferase activity	molecular_function	0.00015724	0.0027969	232	17534	548	66780	Cluster-1295.142158,Cluster-1295.173197,Cluster-1295.154527,Cluster-1295.83875,Cluster-1295.159134,Cluster-1295.152261,Cluster-1295.97757,Cluster-1295.189156,Cluster-1295.109902,Cluster-1295.142842,Cluster-1295.150030,Cluster-1295.181461,Cluster-1295.149227,Cluster-1295.233465,Cluster-1295.1644,Cluster-1295.75626,Cluster-1295.174295,Cluster-1295.69738,Cluster-1295.129503,Cluster-1295.145554,Clust…
GO:0019901	protein kinase binding	molecular_function	0.00020636	0.003595	53	17534	109	66780	Cluster-1295.225853,Cluster-1295.151754,Cluster-1295.61896,Cluster-1295.88825,Cluster-1295.33635,Cluster-1295.33892,Cluster-1295.56775,Cluster-1295.34108,Cluster-1295.209868,Cluster-1295.174911,Cluster-1295.149463,Cluster-1295.130052,Cluster-1295.115636,Cluster-1295.105088,Cluster-1295.144633,Cluster-1295.61546,Cluster-1295.77024,Cluster-1295.73746,Cluster-1295.147166,Cluster-1295.157109,Cluster-…
GO:0008233	peptidase activity	molecular_function	0.00022521	0.0038573	931	17534	2877	66780	Cluster-1295.63211,Cluster-1295.114628,Cluster-1295.65707,Cluster-1295.142905,Cluster-1295.251381,Cluster-1295.151796,Cluster-1295.119345,Cluster-1295.148449,Cluster-1295.169628,Cluster-1295.233987,Cluster-1295.66958,Cluster-1295.17249,Cluster-1295.80310,Cluster-1295.135891,Cluster-1295.158145,Cluster-10873.0,Cluster-1295.169863,Cluster-1295.39987,Cluster-1295.52738,Cluster-1295.20752,Cluster-129…
GO:0030674	protein binding, bridging	molecular_function	0.00022961	0.0038934	147	17534	365	66780	Cluster-1295.28993,Cluster-1295.79719,Cluster-1295.117591,Cluster-1295.175166,Cluster-1295.52979,Cluster-1295.91369,Cluster-1295.197065,Cluster-1295.63912,Cluster-1295.47976,Cluster-1295.80046,Cluster-1295.55836,Cluster-1295.76976,Cluster-1295.181209,Cluster-1295.75394,Cluster-84390.0,Cluster-1295.108427,Cluster-1295.149320,Cluster-1295.145665,Cluster-1295.203911,Cluster-1295.143350,Cluster-1295.…
GO:0060090	binding, bridging	molecular_function	0.00022961	0.0038934	147	17534	365	66780	Cluster-1295.149431,Cluster-58527.0,Cluster-1295.153561,Cluster-1295.132107,Cluster-1295.210573,Cluster-1295.111037,Cluster-1295.119872,Cluster-1295.188239,Cluster-1295.53689,Cluster-1295.179213,Cluster-1295.76944,Cluster-16390.0,Cluster-1295.194793,Cluster-69736.0,Cluster-1295.73748,Cluster-1295.246993,Cluster-1295.138069,Cluster-1295.64968,Cluster-1295.94544,Cluster-1295.137602,Cluster-1295.230…
GO:0050662	coenzyme binding	molecular_function	0.00026121	0.004371	252	17534	768	66780	Cluster-1295.125561,Cluster-1295.125563,Cluster-1295.77438,Cluster-1295.165541,Cluster-1295.180460,Cluster-1295.177590,Cluster-1295.137022,Cluster-1295.78540,Cluster-1295.76242,Cluster-1295.65152,Cluster-1295.125922,Cluster-1295.135907,Cluster-1295.177003,Cluster-1295.137483,Cluster-1295.159131,Cluster-1295.120181,Cluster-1295.69302,Cluster-1295.44407,Cluster-1295.107376,Cluster-1295.133068,Clust…
GO:0019900	kinase binding	molecular_function	0.00029468	0.0048244	59	17534	129	66780	Cluster-1295.82195,Cluster-1295.127049,Cluster-1295.152185,Cluster-1295.119847,Cluster-1295.144666,Cluster-1295.150267,Cluster-1295.145659,Cluster-1295.157109,Cluster-1295.167491,Cluster-1295.147166,Cluster-1295.184655,Cluster-1295.144633,Cluster-1295.73746,Cluster-1295.61546,Cluster-1295.77024,Cluster-1295.115636,Cluster-1295.105088,Cluster-1295.130052,Cluster-1295.149463,Cluster-1295.86674,Clus…
GO:0003723	RNA binding	molecular_function	0.00029495	0.0048244	629	17534	1864	66780	Cluster-1295.104651,Cluster-1295.120843,Cluster-1295.176605,Cluster-1295.127639,Cluster-1295.215202,Cluster-1295.162683,Cluster-1295.189710,Cluster-1295.173280,Cluster-1295.174867,Cluster-1295.153635,Cluster-1295.159010,Cluster-1295.118567,Cluster-1295.210230,Cluster-1295.105636,Cluster-1295.44204,Cluster-1295.122858,Cluster-1295.233404,Cluster-1295.163806,Cluster-1295.103473,Cluster-1295.75738,C…
GO:0001076	transcription factor activity, RNA polymerase II transcription factor binding	molecular_function	0.00031794	0.0050603	115	17534	287	66780	Cluster-1295.130795,Cluster-1295.117395,Cluster-1295.29952,Cluster-1295.150740,Cluster-1295.159771,Cluster-1295.63882,Cluster-1295.152617,Cluster-1295.172399,Cluster-1295.152480,Cluster-1295.145012,Cluster-1295.26208,Cluster-1295.175463,Cluster-1295.141089,Cluster-1295.167835,Cluster-1295.27960,Cluster-1295.91745,Cluster-1295.80356,Cluster-1295.148501,Cluster-1295.73746,Cluster-1295.169833,Cluste…
GO:0001104	RNA polymerase II transcription cofactor activity	molecular_function	0.00031794	0.0050603	115	17534	287	66780	Cluster-1295.78221,Cluster-1295.153573,Cluster-1295.128450,Cluster-1295.147257,Cluster-1295.161323,Cluster-1295.145473,Cluster-1295.86546,Cluster-1295.63305,Cluster-1295.188091,Cluster-1295.175069,Cluster-1295.148501,Cluster-1295.80356,Cluster-1295.73746,Cluster-1295.169833,Cluster-1295.115636,Cluster-1295.145084,Cluster-1295.141089,Cluster-1295.175463,Cluster-1295.145012,Cluster-1295.26208,Clust…
GO:0008138	protein tyrosine/serine/threonine phosphatase activity	molecular_function	0.00034778	0.0054436	77	17534	145	66780	Cluster-1295.155593,Cluster-1295.164942,Cluster-1295.153722,Cluster-1295.80331,Cluster-1295.164347,Cluster-1295.117135,Cluster-1295.48915,Cluster-1295.40821,Cluster-1295.177754,Cluster-1295.172988,Cluster-1295.178001,Cluster-1295.219319,Cluster-1295.81859,Cluster-1295.195154,Cluster-1295.145113,Cluster-1295.87076,Cluster-1295.110085,Cluster-1295.79379,Cluster-1295.83908,Cluster-1295.171009,Cluste…
GO:0016616	oxidoreductase activity, acting on the CH-OH group of donors, NAD or NADP as acceptor	molecular_function	0.00038951	0.0059862	112	17534	307	66780	Cluster-1295.164162,Cluster-1295.213029,Cluster-1295.86229,Cluster-1295.77918,Cluster-1295.141523,Cluster-1295.175458,Cluster-1295.134086,Cluster-1295.78941,Cluster-1295.79948,Cluster-1295.176453,Cluster-1295.76991,Cluster-1295.109381,Cluster-1295.134511,Cluster-1295.169110,Cluster-1295.74599,Cluster-1295.137906,Cluster-1295.149279,Cluster-1295.121065,Cluster-1295.163504,Cluster-1295.53218,Cluste…
GO:0003899	DNA-directed RNA polymerase activity	molecular_function	0.00039658	0.0060766	244	17534	781	66780	Cluster-1295.120457,Cluster-1295.86106,Cluster-1295.181615,Cluster-1295.128863,Cluster-1295.99849,Cluster-1295.177194,Cluster-1295.190748,Cluster-1295.70132,Cluster-1295.125722,Cluster-1295.82024,Cluster-1295.142363,Cluster-1295.139076,Cluster-1295.34184,Cluster-1295.122528,Cluster-1295.160763,Cluster-1295.163580,Cluster-1295.96837,Cluster-1295.61982,Cluster-1295.143072,Cluster-1295.115431,Cluste…
GO:0000988	transcription factor activity, protein binding	molecular_function	0.00047981	0.0071788	225	17534	646	66780	Cluster-1295.73450,Cluster-1295.52762,Cluster-1295.141003,Cluster-1295.131047,Cluster-1295.73972,Cluster-1295.46070,Cluster-1295.150468,Cluster-1295.173789,Cluster-1295.29875,Cluster-1295.141622,Cluster-1295.202159,Cluster-1295.102386,Cluster-1295.160129,Cluster-1295.178808,Cluster-1295.24128,Cluster-16390.0,Cluster-1295.108341,Cluster-1295.166950,Cluster-1295.121995,Cluster-1295.98136,Cluster-12…
GO:0004529	exodeoxyribonuclease activity	molecular_function	0.00051536	0.0075989	128	17534	319	66780	Cluster-1295.157469,Cluster-1295.55303,Cluster-1295.118571,Cluster-1295.246992,Cluster-1295.181855,Cluster-1295.179534,Cluster-1295.132288,Cluster-1295.130192,Cluster-1295.141254,Cluster-1295.67722,Cluster-1295.198320,Cluster-1295.124009,Cluster-1295.115636,Cluster-1295.78349,Cluster-1295.72485,Cluster-1295.118848,Cluster-1295.150267,Cluster-1295.47976,Cluster-1295.96822,Cluster-1295.168428,Clust…
GO:0016895	exodeoxyribonuclease activity, producing 5'-phosphomonoesters	molecular_function	0.00051536	0.0075989	128	17534	319	66780	Cluster-1295.242126,Cluster-1295.163806,Cluster-1295.129112,Cluster-1295.161704,Cluster-1295.80331,Cluster-1295.174925,Cluster-1295.63882,Cluster-1295.116201,Cluster-1295.204949,Cluster-1295.117395,Cluster-1295.141308,Cluster-1295.222846,Cluster-1295.209899,Cluster-1295.145659,Cluster-1295.175556,Cluster-1295.179947,Cluster-1295.174797,Cluster-1295.151544,Cluster-1295.73746,Cluster-87356.0,Cluste…
GO:0000287	magnesium ion binding	molecular_function	0.00057332	0.0082533	113	17534	334	66780	Cluster-1295.73346,Cluster-1295.78347,Cluster-1295.186620,Cluster-1295.107993,Cluster-1295.83753,Cluster-1295.163591,Cluster-1295.111373,Cluster-1295.26094,Cluster-1295.177839,Cluster-1295.168765,Cluster-1295.189236,Cluster-1295.177775,Cluster-1295.146694,Cluster-1295.132605,Cluster-1295.181623,Cluster-1295.78219,Cluster-1295.139740,Cluster-1295.76921,Cluster-1295.113159,Cluster-1295.79894,Cluste…
GO:0009378	four-way junction helicase activity	molecular_function	0.00060504	0.0084556	51	17534	100	66780	Cluster-1295.110508,Cluster-1295.76948,Cluster-1295.166215,Cluster-1295.125319,Cluster-1295.67415,Cluster-1295.144652,Cluster-1295.114529,Cluster-1295.121730,Cluster-1295.90417,Cluster-1295.176110,Cluster-1295.167068,Cluster-1295.80162,Cluster-1295.159946,Cluster-1295.177484,Cluster-1295.141164,Cluster-1295.121999,Cluster-1295.174434,Cluster-1295.78761,Cluster-1295.120149,Cluster-1295.76212,Clust…
GO:0048037	cofactor binding	molecular_function	0.00063639	0.008821	310	17534	976	66780	Cluster-1295.141523,Cluster-1295.175458,Cluster-1295.157930,Cluster-1295.165949,Cluster-1295.206917,Cluster-1295.95940,Cluster-1295.130138,Cluster-1295.86229,Cluster-1295.213029,Cluster-1295.149536,Cluster-1295.175974,Cluster-1295.157307,Cluster-1295.91527,Cluster-1295.73879,Cluster-1295.155240,Cluster-1295.137499,Cluster-1295.170823,Cluster-1295.179196,Cluster-1295.172872,Cluster-1295.125101,Clu…
GO:0003993	acid phosphatase activity	molecular_function	0.00076734	0.010299	116	17534	224	66780	Cluster-1295.208286,Cluster-1295.87616,Cluster-83833.0,Cluster-1295.190144,Cluster-1295.178967,Cluster-1295.203489,Cluster-1295.77850,Cluster-1295.188970,Cluster-1295.75864,Cluster-1295.196094,Cluster-1295.143218,Cluster-1295.190926,Cluster-1295.178001,Cluster-1295.100349,Cluster-1295.119847,Cluster-1295.188449,Cluster-1295.132101,Cluster-1295.96306,Cluster-1295.156119,Cluster-1295.188899,Cluster…
GO:0004523	RNA-DNA hybrid ribonuclease activity	molecular_function	0.0011055	0.013784	57	17534	117	66780	Cluster-1295.137594,Cluster-1295.113479,Cluster-1295.175158,Cluster-1295.195128,Cluster-1295.168079,Cluster-1295.163610,Cluster-1295.82323,Cluster-1295.159508,Cluster-1295.86197,Cluster-1295.81288,Cluster-1295.174275,Cluster-1295.37936,Cluster-1295.130243,Cluster-1295.153780,Cluster-1295.74421,Cluster-1295.244297,Cluster-1295.140809,Cluster-1295.160308,Cluster-1295.131043,Cluster-1295.161516,Clus…
GO:0016796	exonuclease activity, active with either ribo- or deoxyribonucleic acids and producing 5'-phosphomonoesters	molecular_function	0.0011246	0.013988	144	17534	364	66780	Cluster-87356.0,Cluster-1295.80630,Cluster-1295.159150,Cluster-1295.133220,Cluster-1295.129046,Cluster-1295.73701,Cluster-1295.137005,Cluster-1295.175030,Cluster-1295.159145,Cluster-1295.177861,Cluster-1295.82561,Cluster-1295.171058,Cluster-1295.123282,Cluster-1295.179655,Cluster-1295.84290,Cluster-1295.242126,Cluster-1295.163806,Cluster-1295.129112,Cluster-1295.161704,Cluster-1295.80331,Cluster-…
GO:0004527	exonuclease activity	molecular_function	0.0011662	0.014399	186	17534	480	66780	Cluster-1295.157469,Cluster-1295.55303,Cluster-1295.232009,Cluster-1295.195279,Cluster-1295.118571,Cluster-1295.246992,Cluster-1295.181855,Cluster-1295.179534,Cluster-1295.130192,Cluster-1295.132288,Cluster-1295.141254,Cluster-1295.67722,Cluster-1295.198320,Cluster-1295.124009,Cluster-1295.115636,Cluster-1295.78349,Cluster-1295.101393,Cluster-1295.185809,Cluster-1295.72485,Cluster-1295.150131,Clu…
GO:0016891	endoribonuclease activity, producing 5'-phosphomonoesters	molecular_function	0.0013006	0.015942	74	17534	164	66780	Cluster-1295.227715,Cluster-1295.173088,Cluster-1295.118222,Cluster-1295.218639,Cluster-1295.155306,Cluster-1295.74929,Cluster-1295.117405,Cluster-1295.148041,Cluster-1295.139448,Cluster-1295.90105,Cluster-1295.149899,Cluster-1295.101486,Cluster-1295.93342,Cluster-1295.163612,Cluster-1295.176139,Cluster-1295.37936,Cluster-1295.162675,Cluster-1295.174275,Cluster-1295.156432,Cluster-1295.82323,Clus…
GO:0005543	phospholipid binding	molecular_function	0.0015047	0.018268	96	17534	223	66780	Cluster-1295.212842,Cluster-1295.217486,Cluster-1295.98568,Cluster-1295.135531,Cluster-1295.180263,Cluster-1295.98567,Cluster-1295.137497,Cluster-1295.85672,Cluster-1295.158815,Cluster-1295.118489,Cluster-1295.139677,Cluster-1295.182499,Cluster-1295.115776,Cluster-1295.153458,Cluster-1295.106657,Cluster-1295.42536,Cluster-1295.104982,Cluster-1295.40445,Cluster-1295.80553,Cluster-1295.147335,Clust…
GO:0046429	4-hydroxy-3-methylbut-2-en-1-yl diphosphate synthase activity	molecular_function	0.0016253	0.019363	10	17534	20	66780	Cluster-1295.125530,Cluster-1295.110274,Cluster-1295.109011,Cluster-1295.166858,Cluster-1295.93833,Cluster-1295.155216,Cluster-1295.79217,Cluster-1295.190509,Cluster-1295.95224,Cluster-1295.172095
GO:0052592	oxidoreductase activity, acting on CH or CH2 groups, with an iron-sulfur protein as acceptor	molecular_function	0.0016253	0.019363	10	17534	20	66780	Cluster-1295.172095,Cluster-1295.95224,Cluster-1295.190509,Cluster-1295.79217,Cluster-1295.155216,Cluster-1295.93833,Cluster-1295.166858,Cluster-1295.109011,Cluster-1295.110274,Cluster-1295.125530
GO:0005085	guanyl-nucleotide exchange factor activity	molecular_function	0.0017583	0.02072	119	17534	249	66780	Cluster-1295.189280,Cluster-1295.131976,Cluster-1295.77522,Cluster-1295.203050,Cluster-1295.137623,Cluster-1295.163945,Cluster-1295.78540,Cluster-1295.156887,Cluster-1295.141699,Cluster-1295.128783,Cluster-1295.79352,Cluster-1295.137181,Cluster-1295.145523,Cluster-1295.160630,Cluster-1295.80135,Cluster-1295.156812,Cluster-1295.131341,Cluster-1295.154396,Cluster-1295.171156,Cluster-1295.171645,Clu…
GO:0004521	endoribonuclease activity	molecular_function	0.0018628	0.021734	87	17534	206	66780	Cluster-1295.139387,Cluster-1295.114031,Cluster-1295.160615,Cluster-1295.59520,Cluster-1295.237170,Cluster-1295.149320,Cluster-1295.80324,Cluster-1295.88293,Cluster-1295.131043,Cluster-1295.160308,Cluster-1295.244297,Cluster-1295.153780,Cluster-1295.94527,Cluster-1295.140177,Cluster-1295.37936,Cluster-1295.162675,Cluster-1295.174275,Cluster-1295.156432,Cluster-1295.87409,Cluster-1295.150019,Clust…
GO:0016614	oxidoreductase activity, acting on CH-OH group of donors	molecular_function	0.0019122	0.022259	121	17534	351	66780	Cluster-1295.74599,Cluster-1295.137906,Cluster-1295.76991,Cluster-1295.176453,Cluster-1295.169110,Cluster-1295.134511,Cluster-1295.109381,Cluster-1295.134086,Cluster-1295.79948,Cluster-1295.78941,Cluster-1295.175458,Cluster-1295.141523,Cluster-1295.86229,Cluster-1295.77918,Cluster-1295.213029,Cluster-1295.164162,Cluster-1295.177458,Cluster-1295.85751,Cluster-1295.97624,Cluster-1295.156699,Cluster…
GO:0003743	translation initiation factor activity	molecular_function	0.0019921	0.022979	67	17534	160	66780	Cluster-1295.142840,Cluster-1295.5638,Cluster-1295.57514,Cluster-1295.127639,Cluster-1295.80429,Cluster-1295.76830,Cluster-1295.170878,Cluster-1295.118567,Cluster-81611.0,Cluster-1295.78632,Cluster-1295.176623,Cluster-1295.200208,Cluster-1295.14354,Cluster-1295.144687,Cluster-1295.156611,Cluster-1295.30965,Cluster-1295.118568,Cluster-1295.75738,Cluster-1295.85210,Cluster-1295.54779,Cluster-1295.1…
GO:0005096	GTPase activator activity	molecular_function	0.0021282	0.02422	95	17534	217	66780	Cluster-1295.183176,Cluster-1295.74523,Cluster-1295.51911,Cluster-1295.117960,Cluster-1295.137517,Cluster-1295.32658,Cluster-1295.219021,Cluster-1295.137610,Cluster-1295.77611,Cluster-1295.73262,Cluster-1295.177675,Cluster-1295.43332,Cluster-1295.194030,Cluster-1295.159013,Cluster-1295.176870,Cluster-1295.183496,Cluster-1295.77664,Cluster-1295.145543,Cluster-1295.132790,Cluster-1295.181737,Cluste…
GO:0016779	nucleotidyltransferase activity	molecular_function	0.0025298	0.028098	512	17534	1716	66780	Cluster-1295.216555,Cluster-1295.131436,Cluster-1295.177120,Cluster-1295.93678,Cluster-1295.91392,Cluster-1295.76807,Cluster-1295.47405,Cluster-1295.175899,Cluster-1295.224173,Cluster-1295.213205,Cluster-1295.108182,Cluster-1295.45612,Cluster-1295.164474,Cluster-1295.98289,Cluster-1295.93633,Cluster-1295.104452,Cluster-1295.137115,Cluster-1295.122296,Cluster-1295.178161,Cluster-1295.94785,Cluster…
GO:0016620	oxidoreductase activity, acting on the aldehyde or oxo group of donors, NAD or NADP as acceptor	molecular_function	0.0025936	0.028682	44	17534	128	66780	Cluster-1295.174978,Cluster-1295.125104,Cluster-1295.150778,Cluster-1295.174979,Cluster-1295.181715,Cluster-1295.174975,Cluster-1295.27251,Cluster-1295.113340,Cluster-1295.134854,Cluster-1295.165489,Cluster-1295.132107,Cluster-1295.75026,Cluster-1295.77028,Cluster-1295.206917,Cluster-1295.169110,Cluster-1295.52574,Cluster-1295.125105,Cluster-1295.79582,Cluster-1295.163534,Cluster-1295.111037,Clus…
GO:0034061	DNA polymerase activity	molecular_function	0.0026217	0.02893	142	17534	402	66780	Cluster-1295.83282,Cluster-1295.70928,Cluster-1295.44088,Cluster-1295.169225,Cluster-1295.86197,Cluster-1295.83143,Cluster-1295.179234,Cluster-1295.76113,Cluster-1295.156836,Cluster-1295.80162,Cluster-1295.177843,Cluster-1295.119584,Cluster-1295.75107,Cluster-1295.74421,Cluster-1295.51063,Cluster-1295.137355,Cluster-1295.176408,Cluster-1295.23506,Cluster-1295.114290,Cluster-1295.149955,Cluster-12…
GO:0004175	endopeptidase activity	molecular_function	0.0031298	0.033803	653	17534	2020	66780	Cluster-1295.149638,Cluster-1295.110976,Cluster-1295.121493,Cluster-1295.36266,Cluster-1295.135189,Cluster-1295.119524,Cluster-1295.115286,Cluster-1295.17238,Cluster-1295.239567,Cluster-1295.205569,Cluster-1295.162498,Cluster-74956.0,Cluster-1295.175994,Cluster-1295.159145,Cluster-1295.78755,Cluster-1295.172582,Cluster-1295.183865,Cluster-1295.135099,Cluster-1295.160169,Cluster-1295.99258,Cluster…
GO:0005217	intracellular ligand-gated ion channel activity	molecular_function	0.003178	0.033963	49	17534	105	66780	Cluster-1295.143583,Cluster-1295.80436,Cluster-1295.133796,Cluster-1295.127446,Cluster-1295.113972,Cluster-1295.165925,Cluster-1295.74904,Cluster-1295.77777,Cluster-1295.149955,Cluster-1295.154536,Cluster-1295.169409,Cluster-1295.36854,Cluster-1295.77660,Cluster-1295.78151,Cluster-1295.92644,Cluster-1295.84754,Cluster-1295.200208,Cluster-1295.80220,Cluster-1295.153125,Cluster-1295.79885,Cluster-1…
GO:0005218	intracellular ligand-gated calcium channel activity	molecular_function	0.003178	0.033963	49	17534	105	66780	Cluster-1295.102328,Cluster-1295.90365,Cluster-1295.183647,Cluster-1295.164760,Cluster-1295.76458,Cluster-1295.61426,Cluster-1295.129810,Cluster-1295.78877,Cluster-1295.151650,Cluster-1295.117611,Cluster-1295.20823,Cluster-1295.159800,Cluster-1295.164005,Cluster-1295.177424,Cluster-1295.171777,Cluster-1295.79960,Cluster-1295.109657,Cluster-1295.148089,Cluster-1295.200068,Cluster-1295.115818,Clust…
GO:0005219	ryanodine-sensitive calcium-release channel activity	molecular_function	0.003178	0.033963	49	17534	105	66780	Cluster-1295.151650,Cluster-1295.78877,Cluster-1295.129810,Cluster-1295.61426,Cluster-1295.76458,Cluster-1295.164760,Cluster-1295.183647,Cluster-1295.90365,Cluster-1295.102328,Cluster-1295.139730,Cluster-1295.100951,Cluster-1295.144579,Cluster-1295.167735,Cluster-1295.115818,Cluster-1295.200068,Cluster-1295.109657,Cluster-1295.148089,Cluster-1295.171777,Cluster-1295.79960,Cluster-1295.177424,Clus…
GO:0015278	calcium-release channel activity	molecular_function	0.003178	0.033963	49	17534	105	66780	Cluster-1295.36854,Cluster-1295.77660,Cluster-1295.78151,Cluster-1295.74904,Cluster-1295.77777,Cluster-1295.149955,Cluster-1295.154536,Cluster-1295.169409,Cluster-1295.43308,Cluster-1295.126639,Cluster-1295.104072,Cluster-1295.84754,Cluster-1295.92644,Cluster-1295.200208,Cluster-1295.80220,Cluster-1295.153125,Cluster-1295.182417,Cluster-1295.147781,Cluster-1295.79885,Cluster-1295.80436,Cluster-12…
GO:0003774	motor activity	molecular_function	0.0038366	0.039912	187	17534	549	66780	Cluster-1295.185919,Cluster-1295.101125,Cluster-1295.89921,Cluster-1295.165296,Cluster-1295.148549,Cluster-1295.141164,Cluster-1295.135677,Cluster-1295.672,Cluster-1295.63912,Cluster-1295.69426,Cluster-1295.168143,Cluster-1295.180414,Cluster-1295.175567,Cluster-1295.127291,Cluster-1295.94891,Cluster-1295.93655,Cluster-1295.49898,Cluster-1295.131513,Cluster-1295.77612,Cluster-1295.167081,Cluster-1…
GO:0003887	DNA-directed DNA polymerase activity	molecular_function	0.0038673	0.040119	113	17534	324	66780	Cluster-1295.180943,Cluster-1295.133997,Cluster-1295.175200,Cluster-1295.125540,Cluster-1295.178809,Cluster-1295.108902,Cluster-1295.178252,Cluster-1295.237675,Cluster-1295.104642,Cluster-1295.108182,Cluster-1295.154830,Cluster-1295.178407,Cluster-1295.140946,Cluster-1295.176119,Cluster-1295.186555,Cluster-1295.121543,Cluster-1295.174328,Cluster-1295.169458,Cluster-1295.171556,Cluster-1295.131263…
GO:0005262	calcium channel activity	molecular_function	0.0038834	0.040119	78	17534	182	66780	Cluster-1295.165925,Cluster-1295.113972,Cluster-1295.127446,Cluster-1295.62566,Cluster-1295.129980,Cluster-1295.11669,Cluster-1295.80436,Cluster-1295.132789,Cluster-1295.203103,Cluster-1295.138026,Cluster-1295.43308,Cluster-1295.182417,Cluster-1295.80220,Cluster-1295.84754,Cluster-1295.92644,Cluster-1295.78151,Cluster-1295.33577,Cluster-1295.77660,Cluster-1295.169409,Cluster-1295.77777,Cluster-12…
GO:0004298	threonine-type endopeptidase activity	molecular_function	0.0039049	0.040119	20	17534	41	66780	Cluster-1295.109409,Cluster-1295.251381,Cluster-1295.121523,Cluster-1295.23050,Cluster-1295.135109,Cluster-1295.167438,Cluster-1295.161138,Cluster-1295.133272,Cluster-1295.150718,Cluster-1295.181401,Cluster-1295.163093,Cluster-1295.110138,Cluster-1295.86283,Cluster-1295.171944,Cluster-1295.98465,Cluster-1295.69485,Cluster-1295.79384,Cluster-1295.174471,Cluster-1295.231937,Cluster-46339.0
GO:0070003	threonine-type peptidase activity	molecular_function	0.0039049	0.040119	20	17534	41	66780	Cluster-1295.174471,Cluster-1295.231937,Cluster-46339.0,Cluster-1295.69485,Cluster-1295.86283,Cluster-1295.98465,Cluster-1295.171944,Cluster-1295.79384,Cluster-1295.251381,Cluster-1295.121523,Cluster-1295.23050,Cluster-1295.109409,Cluster-1295.163093,Cluster-1295.181401,Cluster-1295.110138,Cluster-1295.135109,Cluster-1295.167438,Cluster-1295.161138,Cluster-1295.133272,Cluster-1295.150718
GO:0003854	3-beta-hydroxy-delta5-steroid dehydrogenase activity	molecular_function	0.0040335	0.040792	22	17534	39	66780	Cluster-1295.80494,Cluster-1295.115475,Cluster-1295.89908,Cluster-1295.176682,Cluster-1295.18824,Cluster-1295.80198,Cluster-1295.93984,Cluster-1295.170735,Cluster-1295.42354,Cluster-1295.33543,Cluster-1295.164907,Cluster-1295.108600,Cluster-1295.74599,Cluster-1295.122251,Cluster-1295.169110,Cluster-1295.245575,Cluster-1295.165594,Cluster-1295.77918,Cluster-1295.86229,Cluster-1295.152500,Cluster-1…
GO:0016229	steroid dehydrogenase activity	molecular_function	0.0040335	0.040792	22	17534	39	66780	Cluster-1295.152500,Cluster-1295.86229,Cluster-1295.77918,Cluster-1295.178535,Cluster-1295.193489,Cluster-1295.245575,Cluster-1295.122251,Cluster-1295.169110,Cluster-1295.108600,Cluster-1295.74599,Cluster-1295.165594,Cluster-1295.164907,Cluster-1295.42354,Cluster-1295.33543,Cluster-1295.170735,Cluster-1295.93984,Cluster-1295.80198,Cluster-1295.18824,Cluster-1295.176682,Cluster-1295.89908,Cluster-…
GO:0033764	steroid dehydrogenase activity, acting on the CH-OH group of donors, NAD or NADP as acceptor	molecular_function	0.0040335	0.040792	22	17534	39	66780	Cluster-1295.42354,Cluster-1295.164907,Cluster-1295.33543,Cluster-1295.93984,Cluster-1295.170735,Cluster-1295.89908,Cluster-1295.115475,Cluster-1295.80494,Cluster-1295.80198,Cluster-1295.176682,Cluster-1295.18824,Cluster-1295.86229,Cluster-1295.77918,Cluster-1295.152500,Cluster-1295.193489,Cluster-1295.178535,Cluster-1295.108600,Cluster-1295.74599,Cluster-1295.245575,Cluster-1295.169110,Cluster-1…
GO:0043021	ribonucleoprotein complex binding	molecular_function	0.0043782	0.0435	26	17534	52	66780	Cluster-1295.149413,Cluster-1295.141845,Cluster-1295.114143,Cluster-1295.98577,Cluster-1295.92477,Cluster-1295.137517,Cluster-1295.33050,Cluster-1295.95198,Cluster-1295.179188,Cluster-1295.114360,Cluster-1295.170512,Cluster-1295.200068,Cluster-1295.131513,Cluster-1295.176043,Cluster-1295.153631,Cluster-1295.150061,Cluster-1295.149635,Cluster-1295.77060,Cluster-1295.118411,Cluster-1295.143322,Clus…
GO:0016836	hydro-lyase activity	molecular_function	0.0050179	0.048333	79	17534	233	66780	Cluster-1295.176258,Cluster-1295.50850,Cluster-1295.161704,Cluster-1295.61972,Cluster-1295.100351,Cluster-1295.82605,Cluster-1295.224917,Cluster-1295.118571,Cluster-1295.76922,Cluster-1295.179872,Cluster-1295.176284,Cluster-1295.175658,Cluster-1295.77688,Cluster-1295.91327,Cluster-1295.156334,Cluster-1295.47996,Cluster-1295.189796,Cluster-1295.105055,Cluster-1295.182499,Cluster-1295.82055,Cluster…

## Sheet: Table 7
	Supplementary Table 7. Top six enriched KEGG terms for the DEGs
	Group	KEGG terms	Number of genes	Corrected P value
	D-B-F vs. D-B-M	Porphyrin and chlorophyll metabolism	2	0.0435537
		Steroid hormone biosynthesis	2	0.0435537
		Glycine, serine and threonine metabolism	2	0.0435537
		Arachidonic acid metabolism	2	0.0435537
		Ovarian steroidogenesis	2	0.0435537
		Pathogenic Escherichia coli infection	2	0.0470922
	D-G-F vs. D-G-M	Cell cycle	146	0.0463216
		Spliceosome	132	0.0783353
		DNA replication	47	0.0846872
		Ribosome biogenesis in eukaryotes	65	0.301653
		PI3K-Akt signaling pathway	328	0.301653
		Colorectal cancer	88	0.301653
	D-L-F vs. D-L-M	Phagosome	6	0.0496043
		Legionellosis	4	0.0590596
		Systemic lupus erythematosus	4	0.0590596
		Antigen processing and presentation	3	0.0725063
		Staphylococcus aureus infection	4	0.116531
		Leishmaniasis	3	0.185514
	D-M-F vs. D-M-M	Glycolysis / Gluconeogenesis	11	2.58404e-07
		HIF-1 signaling pathway	7	0.00425428
		Glucagon signaling pathway	6	0.00964188
		Starch and sucrose metabolism	4	0.023464
		Alzheimer's disease	7	0.0329212
		RIG-I-like receptor signaling pathway	3	0.0821359
	T-B-F vs. T-B-M	Protein digestion and absorption	3	0.33066
		Drug metabolism - cytochrome P450	2	0.354122
		Taurine and hypotaurine metabolism	1	0.488148
		Graft-versus-host disease	1	0.488148
		Dopaminergic synapse	2	0.488148
		Hippo signaling pathway - multiple species	1	0.488148
	T-G-F vs. T-G-M	Pathogenic Escherichia coli infection	99	0.18337
		Collecting duct acid secretion	32	0.27658
		Shigellosis	83	0.27658
		Ribosome biogenesis in eukaryotes	63	0.27658
		Bacterial invasion of epithelial cells	117	0.316922
		Protein processing in endoplasmic reticulum	163	0.316922
	T-L-F vs. T-L-M	Ribosome	13	4.91858e-11
		PPAR signaling pathway	4	0.00248846
		Salivary secretion	4	0.0162441
		Staphylococcus aureus infection	4	0.0200524
		Biosynthesis of unsaturated fatty acids	2	0.0226088
		Legionellosis	3	0.0455899
	T-M-F vs. T-M-M	Tight junction	4	0.0384516
		Mismatch repair	1	0.198019
		Cell adhesion molecules (CAMs)	2	0.198019
		Graft-versus-host disease	1	0.198019
		DNA replication	1	0.198019
		Nucleotide excision repair	1	0.198019
	T-B-F vs. D-B-F	Oxidative phosphorylation	35	0.000103724
		Parkinson's disease	32	0.00964722
		Systemic lupus erythematosus	24	0.00964722
		Huntington's disease	37	0.0417677
		Non-alcoholic fatty liver disease (NAFLD)	29	0.0471923
		Graft-versus-host disease	9	0.085629
	T-G-F vs. D-G-F	Cytosolic DNA-sensing pathway	10	0.635181
		Riboflavin metabolism	3	0.635181
		Oxidative phosphorylation	30	0.635181
		Arachidonic acid metabolism	16	0.635181
		p53 signaling pathway	15	0.635181
		Ascorbate and aldarate metabolism	11	0.635181
	T-L-F vs. D-L-F	Staphylococcus aureus infection	45	2.0602e-16
		Systemic lupus erythematosus	35	6.41469e-14
		Phagosome	39	5.43669e-09
		Pertussis	27	2.24213e-08
		Leishmaniasis	26	2.24213e-08
		Legionellosis	26	3.96103e-08
	T-M-F vs. D-M-F	Cardiac muscle contraction	40	4.63759e-13
		Oxidative phosphorylation	31	1.38452e-09
		Parkinson's disease	32	6.89707e-09
		Tight junction	34	5.01591e-05
		Protein digestion and absorption	21	6.82345e-05
		Alzheimer's disease	33	7.75184e-05
	T-B-M vs. D-B-M	Glutathione metabolism	18	0.0145015
		ECM-receptor interaction	29	0.0145015
		Hematopoietic cell lineage	17	0.0145015
		Parkinson's disease	40	0.0169981
		Antigen processing and presentation	20	0.0169981
		Oxidative phosphorylation	35	0.0229673
	T-G-M vs. D-G-M	DNA replication	36	4.24546e-07
		Cell cycle	78	3.49928e-06
		Fanconi anemia pathway	38	0.000299941
		Mismatch repair	19	0.00178563
		Homologous recombination	24	0.00193664
		Hippo signaling pathway - multiple species	25	0.026978
	T-L-M vs. D-L-M	Pertussis	49	2.53184e-11
		Staphylococcus aureus infection	58	2.53184e-11
		Systemic lupus erythematosus	47	5.66428e-11
		Legionellosis	44	1.36047e-09
		Phagosome	64	1.82934e-09
		Leishmaniasis	39	9.58219e-08
	T-M-M vs. D-M-M	Cardiac muscle contraction	102	7.34259e-14
		Oxidative phosphorylation	90	7.34259e-14
		Parkinson's disease	95	1.034e-12
		Tight junction	122	1.30325e-09
		Alzheimer's disease	113	1.86407e-07
		Glycolysis / Gluconeogenesis	70	6.19525e-07

## Sheet: Table 8
Supplementary Table 8. Significantly enriched GO annotations for DEGs between tetraploid female and male gonads
GO_accession	Description	Term_type	Over_represented_pValue	Corrected P value	DEG_item	DEG_list	Bg_item	Bg_list	Gene_names
GO:0035556	intracellular signal transduction	biological_process	9.9319e-60	7.2177e-57	920	16047	2143	66780	Cluster-1295.94388,Cluster-1295.77382,Cluster-1295.120448,Cluster-1295.146471,Cluster-1295.115638,Cluster-1295.133902,Cluster-1295.155216,Cluster-1295.164636,Cluster-1295.145032,Cluster-1295.131027,Cluster-1295.140154,Cluster-1295.142470,Cluster-1295.164209,Cluster-1295.159505,Cluster-1295.180578,Cluster-1295.161335,Cluster-1295.177046,Cluster-1295.120443,Cluster-1295.166451,Cluster-1295.169704,C…
GO:0006464	cellular protein modification process	biological_process	8.6177e-56	3.6532e-53	1620	16047	4151	66780	Cluster-1295.179082,Cluster-1295.142158,Cluster-1295.180645,Cluster-1295.139746,Cluster-1295.110768,Cluster-1295.134333,Cluster-1295.139032,Cluster-1295.96836,Cluster-1295.34014,Cluster-1295.177104,Cluster-1295.92748,Cluster-1295.79768,Cluster-1295.86569,Cluster-1295.5211,Cluster-1295.137683,Cluster-1295.173488,Cluster-1295.110157,Cluster-1295.178174,Cluster-1295.112454,Cluster-1295.83068,Cluster…
GO:0036211	protein modification process	biological_process	8.6177e-56	3.6532e-53	1620	16047	4151	66780	Cluster-1295.42473,Cluster-1295.136431,Cluster-1295.110860,Cluster-1295.166440,Cluster-1295.80205,Cluster-1295.230808,Cluster-1295.161980,Cluster-1295.157242,Cluster-1295.76699,Cluster-1295.79456,Cluster-1295.33516,Cluster-1295.44204,Cluster-1295.91933,Cluster-1295.103668,Cluster-1295.151518,Cluster-1295.106891,Cluster-1295.77317,Cluster-1295.72763,Cluster-1295.132112,Cluster-1295.17578,Cluster-1…
GO:0043412	macromolecule modification	biological_process	4.6777e-52	1.8304e-49	1814	16047	4845	66780	Cluster-1295.25223,Cluster-1295.143752,Cluster-1295.64227,Cluster-1295.190771,Cluster-1295.173293,Cluster-1295.131400,Cluster-1295.193824,Cluster-1295.122713,Cluster-1295.126494,Cluster-1295.64988,Cluster-1295.180966,Cluster-1295.58957,Cluster-1295.79581,Cluster-1295.139033,Cluster-1295.162810,Cluster-1295.96504,Cluster-1295.133918,Cluster-1295.155764,Cluster-1295.177406,Cluster-1295.105040,Clust…
GO:0006281	DNA repair	biological_process	5.0069e-50	1.698e-47	596	16047	1539	66780	Cluster-1295.206249,Cluster-1295.234495,Cluster-1295.70427,Cluster-1295.116533,Cluster-1295.236461,Cluster-1295.128862,Cluster-1295.98560,Cluster-1295.94386,Cluster-1295.110117,Cluster-1295.83921,Cluster-1295.186620,Cluster-1295.126424,Cluster-1295.106042,Cluster-1295.125319,Cluster-1295.140982,Cluster-1295.126793,Cluster-1295.128885,Cluster-1295.110564,Cluster-1295.125960,Cluster-1295.128863,Clu…
GO:0006974	cellular response to DNA damage stimulus	biological_process	1.4931e-49	4.4678e-47	643	16047	1684	66780	Cluster-1295.125318,Cluster-1295.128873,Cluster-1295.117684,Cluster-1295.73614,Cluster-1295.207197,Cluster-1295.76085,Cluster-1295.153901,Cluster-48249.1,Cluster-1295.206583,Cluster-1295.117395,Cluster-1295.143188,Cluster-1295.144652,Cluster-1295.79614,Cluster-1295.208316,Cluster-1295.47369,Cluster-1295.89325,Cluster-1295.86616,Cluster-1295.90417,Cluster-1295.34681,Cluster-1295.176085,Cluster-129…
GO:0033554	cellular response to stress	biological_process	4.3777e-45	9.6824e-43	671	16047	1814	66780	Cluster-1295.133272,Cluster-1295.180378,Cluster-1295.166584,Cluster-1295.80028,Cluster-1295.128881,Cluster-1295.153414,Cluster-1295.151563,Cluster-1295.128868,Cluster-1295.120444,Cluster-1295.137786,Cluster-1295.132440,Cluster-1295.97088,Cluster-1295.210220,Cluster-1295.180286,Cluster-1295.119796,Cluster-1295.125077,Cluster-1295.95905,Cluster-1295.158856,Cluster-1295.105395,Cluster-1295.666,Clust…
GO:0019538	protein metabolic process	biological_process	7.335e-40	1.4925e-37	2935	16047	9119	66780	Cluster-1295.133474,Cluster-1295.166530,Cluster-1295.166484,Cluster-1295.78118,Cluster-1295.175080,Cluster-1295.148675,Cluster-1295.140475,Cluster-1295.179647,Cluster-1295.253045,Cluster-1295.159150,Cluster-1295.91935,Cluster-1295.159662,Cluster-1295.80088,Cluster-1295.169075,Cluster-1295.175992,Cluster-1295.175700,Cluster-1295.183183,Cluster-1295.125530,Cluster-1295.132294,Cluster-1295.141629,Cl…
GO:0044763	single-organism cellular process	biological_process	3.0461e-36	5.5341e-34	6524	16047	22465	66780	Cluster-1295.148518,Cluster-1295.25603,Cluster-1295.104921,Cluster-1295.232545,Cluster-1295.119585,Cluster-1295.55341,Cluster-1295.80483,Cluster-1295.249460,Cluster-1295.175864,Cluster-1295.203092,Cluster-1295.176730,Cluster-1295.125968,Cluster-1295.162764,Cluster-1295.140023,Cluster-1295.132790,Cluster-1295.25081,Cluster-1295.86875,Cluster-1295.114481,Cluster-1295.181244,Cluster-1295.52961,Clust…
GO:0044267	cellular protein metabolic process	biological_process	1.1482e-35	2.0142e-33	2223	16047	6786	66780	Cluster-1295.176439,Cluster-1295.58791,Cluster-1295.175948,Cluster-1295.151647,Cluster-1295.138359,Cluster-1295.24236,Cluster-1295.82614,Cluster-1295.80607,Cluster-1295.135493,Cluster-1295.96838,Cluster-1295.95876,Cluster-1295.176074,Cluster-1295.180376,Cluster-1295.104050,Cluster-1295.161340,Cluster-1295.158403,Cluster-1295.122296,Cluster-1295.107224,Cluster-1295.175601,Cluster-1295.98496,Cluste…
GO:0071704	organic substance metabolic process	biological_process	2.4319e-32	4.1236e-30	7533	16047	26824	66780	Cluster-76997.2,Cluster-1295.155153,Cluster-1295.156994,Cluster-1295.159853,Cluster-1295.226243,Cluster-1295.95243,Cluster-1295.151115,Cluster-1295.141082,Cluster-1295.102370,Cluster-1295.180221,Cluster-1295.206668,Cluster-1295.74315,Cluster-1295.120832,Cluster-1295.52039,Cluster-1295.135526,Cluster-1295.196612,Cluster-1295.117316,Cluster-1295.94415,Cluster-1295.43154,Cluster-1295.167480,Cluster-…
GO:0044238	primary metabolic process	biological_process	3.2249e-32	5.2919e-30	7201	16047	25512	66780	Cluster-1295.188447,Cluster-1295.125746,Cluster-1295.74692,Cluster-1295.105100,Cluster-1295.150412,Cluster-1295.166447,Cluster-1295.28243,Cluster-1295.100244,Cluster-1295.66194,Cluster-1295.174471,Cluster-1295.118750,Cluster-1295.87900,Cluster-1295.79246,Cluster-1295.172274,Cluster-1295.211466,Cluster-1295.100049,Cluster-1295.136283,Cluster-1295.41168,Cluster-1295.156278,Cluster-1295.72536,Cluste…
GO:0043170	macromolecule metabolic process	biological_process	2.2884e-31	3.5275e-29	6162	16047	21220	66780	Cluster-1295.19047,Cluster-1295.171059,Cluster-1295.37357,Cluster-1295.125522,Cluster-1295.145997,Cluster-1295.136337,Cluster-1295.168994,Cluster-1295.6805,Cluster-1295.196000,Cluster-1295.176389,Cluster-1295.85370,Cluster-1295.167903,Cluster-1295.159483,Cluster-1295.79497,Cluster-1295.241077,Cluster-1295.176779,Cluster-1295.200933,Cluster-1295.45982,Cluster-1295.134639,Cluster-1295.177352,Cluste…
GO:0008152	metabolic process	biological_process	4.3277e-31	6.475e-29	8575	16047	31318	66780	Cluster-1295.208853,Cluster-1295.60697,Cluster-1295.181114,Cluster-1295.93949,Cluster-1295.178174,Cluster-1295.146917,Cluster-1295.160164,Cluster-1295.179421,Cluster-1295.188395,Cluster-1295.146221,Cluster-1295.137683,Cluster-1295.178265,Cluster-1295.142126,Cluster-1295.142291,Cluster-1295.15271,Cluster-1295.179082,Cluster-1295.110768,Cluster-1295.190533,Cluster-1295.176605,Cluster-1295.117405,Cl…
GO:0006796	phosphate-containing compound metabolic process	biological_process	2.2023e-30	3.2009e-28	1724	16047	5196	66780	Cluster-1295.127633,Cluster-1295.23161,Cluster-1295.139030,Cluster-1295.164369,Cluster-1295.194047,Cluster-1295.154912,Cluster-1295.176851,Cluster-1295.122463,Cluster-1295.103859,Cluster-1295.121410,Cluster-1295.106886,Cluster-1295.68788,Cluster-1295.195830,Cluster-1295.131375,Cluster-1295.136409,Cluster-1295.141729,Cluster-1295.177181,Cluster-1295.208212,Cluster-1295.79148,Cluster-1295.94391,Clu…
GO:0006793	phosphorus metabolic process	biological_process	2.6119e-30	3.6907e-28	1741	16047	5262	66780	Cluster-1295.110551,Cluster-1295.156687,Cluster-1295.156334,Cluster-1295.134187,Cluster-1295.141845,Cluster-1295.177839,Cluster-1295.174049,Cluster-1295.180477,Cluster-1295.179612,Cluster-1295.16483,Cluster-1295.121685,Cluster-1295.85320,Cluster-1295.60238,Cluster-1295.124352,Cluster-1295.164651,Cluster-1295.130054,Cluster-1295.149182,Cluster-1295.80339,Cluster-1295.136714,Cluster-1295.176192,Clu…
GO:0044260	cellular macromolecule metabolic process	biological_process	1.2709e-29	1.7473e-27	5628	16047	19185	66780	Cluster-1295.116935,Cluster-1295.128859,Cluster-1295.207116,Cluster-1295.80381,Cluster-1295.194456,Cluster-1295.139818,Cluster-1295.169863,Cluster-1295.115423,Cluster-1295.39224,Cluster-1295.144067,Cluster-1295.79650,Cluster-1295.139448,Cluster-1295.154190,Cluster-1295.96909,Cluster-1295.76547,Cluster-1295.101248,Cluster-1295.139607,Cluster-1295.53112,Cluster-1295.114812,Cluster-1295.74173,Cluste…
GO:0006259	DNA metabolic process	biological_process	2.9744e-29	3.9818e-27	1909	16047	5774	66780	Cluster-1295.159527,Cluster-1295.207057,Cluster-1295.164029,Cluster-1295.103096,Cluster-1295.82163,Cluster-1295.125519,Cluster-1295.56775,Cluster-1295.105266,Cluster-1295.114904,Cluster-1295.152424,Cluster-1295.114290,Cluster-1295.12119,Cluster-1295.178252,Cluster-1295.156994,Cluster-1295.134724,Cluster-1295.237342,Cluster-1295.135526,Cluster-1295.52039,Cluster-1295.94415,Cluster-1295.134342,Clus…
GO:0051716	cellular response to stimulus	biological_process	4.5112e-29	5.8842e-27	3019	16047	9379	66780	Cluster-1295.121742,Cluster-1295.176397,Cluster-1295.127789,Cluster-1295.171568,Cluster-1295.116528,Cluster-1295.124038,Cluster-1295.90664,Cluster-1295.176009,Cluster-1295.96381,Cluster-1295.120652,Cluster-1295.180581,Cluster-1295.176124,Cluster-1295.2902,Cluster-1295.120888,Cluster-79347.0,Cluster-1295.89647,Cluster-1295.121203,Cluster-1295.22912,Cluster-1295.171107,Cluster-1295.175501,Cluster-1…
GO:0006144	purine nucleobase metabolic process	biological_process	1.7933e-28	2.2806e-26	603	16047	1768	66780	Cluster-1295.93678,Cluster-1295.98288,Cluster-1295.166819,Cluster-1295.146946,Cluster-1295.168891,Cluster-1295.122034,Cluster-1295.142084,Cluster-1295.175645,Cluster-1295.157452,Cluster-1295.169822,Cluster-1295.144120,Cluster-1295.137994,Cluster-1295.197689,Cluster-1295.93323,Cluster-1295.113367,Cluster-1295.33744,Cluster-1295.112956,Cluster-1295.169062,Cluster-1295.42614,Cluster-1295.133888,Clus…
GO:0044237	cellular metabolic process	biological_process	9.072e-28	1.1256e-25	7088	16047	25236	66780	Cluster-1295.195418,Cluster-1295.146592,Cluster-1295.35289,Cluster-129.0,Cluster-1295.144979,Cluster-1295.215394,Cluster-1295.98936,Cluster-1295.123681,Cluster-1295.233460,Cluster-1295.67548,Cluster-1295.21161,Cluster-1295.139785,Cluster-1295.68789,Cluster-1295.158885,Cluster-1295.128864,Cluster-1295.78197,Cluster-1295.139775,Cluster-1295.121063,Cluster-1295.82024,Cluster-1295.77050,Cluster-1295.…
GO:0009987	cellular process	biological_process	1.5445e-27	1.8272e-25	9946	16047	36589	66780	Cluster-1295.176708,Cluster-1295.162383,Cluster-1295.73571,Cluster-1295.78564,Cluster-1295.156351,Cluster-1295.79331,Cluster-1295.79754,Cluster-1295.137532,Cluster-1295.55038,Cluster-1295.218397,Cluster-1295.1608,Cluster-1295.155241,Cluster-1295.127587,Cluster-1295.210769,Cluster-1295.177989,Cluster-1295.80050,Cluster-1295.76900,Cluster-1295.108818,Cluster-1295.157963,Cluster-1295.148710,Cluster-…
GO:0009112	nucleobase metabolic process	biological_process	2.344e-25	2.5922e-23	637	16047	1914	66780	Cluster-1295.224747,Cluster-1295.141327,Cluster-1295.168555,Cluster-1295.78424,Cluster-1295.52466,Cluster-1295.143074,Cluster-1295.149524,Cluster-1295.140216,Cluster-1295.24617,Cluster-1295.67077,Cluster-1295.131108,Cluster-1295.168803,Cluster-1295.214167,Cluster-1295.171389,Cluster-1295.125562,Cluster-1295.131394,Cluster-1295.127774,Cluster-1295.55038,Cluster-1295.119839,Cluster-1295.17035,Clust…
GO:0044699	single-organism process	biological_process	3.8844e-25	4.2042e-23	7807	16047	28367	66780	Cluster-1295.148535,Cluster-1295.175095,Cluster-1295.76732,Cluster-1295.77138,Cluster-1295.55717,Cluster-1295.110215,Cluster-1295.653,Cluster-1295.1940,Cluster-1295.169621,Cluster-1295.149244,Cluster-1295.86928,Cluster-1295.162691,Cluster-1295.163103,Cluster-1295.142280,Cluster-1295.77182,Cluster-1295.150012,Cluster-1295.18130,Cluster-1295.115777,Cluster-1295.138974,Cluster-1295.40225,Cluster-129…
GO:0009141	nucleoside triphosphate metabolic process	biological_process	5.4129e-25	5.7365e-23	619	16047	1945	66780	Cluster-1295.114767,Cluster-1295.134368,Cluster-1295.129768,Cluster-1295.191108,Cluster-1295.134817,Cluster-1295.195615,Cluster-1295.75987,Cluster-1295.139033,Cluster-1295.169515,Cluster-1295.212545,Cluster-1295.133918,Cluster-1295.130348,Cluster-1295.78941,Cluster-1295.66891,Cluster-1295.100351,Cluster-1295.154940,Cluster-1295.133896,Cluster-1295.157063,Cluster-1295.176428,Cluster-1295.135899,Cl…
GO:0046034	ATP metabolic process	biological_process	5.9514e-25	6.1785e-23	583	16047	1849	66780	Cluster-1295.173798,Cluster-1295.120451,Cluster-1295.74353,Cluster-1295.28605,Cluster-1295.170397,Cluster-1295.133909,Cluster-1295.107527,Cluster-1295.164128,Cluster-1295.136268,Cluster-1295.97086,Cluster-1295.125550,Cluster-1295.180750,Cluster-1295.117388,Cluster-1295.117160,Cluster-1295.237789,Cluster-1295.28394,Cluster-1295.61972,Cluster-1295.60543,Cluster-1295.88344,Cluster-1295.207116,Cluste…
GO:0009144	purine nucleoside triphosphate metabolic process	biological_process	1.2472e-24	1.2201e-22	609	16047	1921	66780	Cluster-1295.212545,Cluster-1295.130348,Cluster-1295.133918,Cluster-1295.78941,Cluster-1295.100351,Cluster-1295.66891,Cluster-1295.133896,Cluster-1295.154940,Cluster-1295.176428,Cluster-1295.135899,Cluster-1295.157063,Cluster-1295.23395,Cluster-1295.114767,Cluster-1295.191108,Cluster-1295.134817,Cluster-1295.129768,Cluster-1295.134368,Cluster-1295.195615,Cluster-1295.75987,Cluster-1295.139033,Clu…
GO:0009199	ribonucleoside triphosphate metabolic process	biological_process	1.2472e-24	1.2201e-22	609	16047	1921	66780	Cluster-1295.45364,Cluster-1295.178545,Cluster-1295.79147,Cluster-1295.120540,Cluster-1295.133888,Cluster-1295.226310,Cluster-1295.3899,Cluster-1295.32349,Cluster-1295.159946,Cluster-1295.135876,Cluster-1295.118159,Cluster-1295.174045,Cluster-1295.130712,Cluster-1295.216374,Cluster-1295.74093,Cluster-1295.2216,Cluster-1295.173489,Cluster-1295.168891,Cluster-1295.157452,Cluster-1295.139656,Cluster…
GO:0009205	purine ribonucleoside triphosphate metabolic process	biological_process	1.2472e-24	1.2201e-22	609	16047	1921	66780	Cluster-1295.133909,Cluster-1295.170397,Cluster-1295.107527,Cluster-1295.164128,Cluster-1295.74353,Cluster-1295.120451,Cluster-1295.173798,Cluster-1295.28605,Cluster-1295.237789,Cluster-1295.117160,Cluster-1295.28394,Cluster-1295.61972,Cluster-1295.60543,Cluster-1295.97086,Cluster-1295.136268,Cluster-1295.180750,Cluster-1295.125550,Cluster-1295.117388,Cluster-1295.120045,Cluster-1295.153690,Clust…
GO:0042278	purine nucleoside metabolic process	biological_process	1.5149e-24	1.4271e-22	647	16047	2031	66780	Cluster-1295.79147,Cluster-1295.178545,Cluster-1295.45364,Cluster-1295.3899,Cluster-1295.226310,Cluster-1295.133888,Cluster-1295.120540,Cluster-1295.130712,Cluster-1295.174045,Cluster-1295.135876,Cluster-1295.118159,Cluster-1295.159946,Cluster-1295.32349,Cluster-1295.2216,Cluster-1295.74093,Cluster-1295.216374,Cluster-1295.173489,Cluster-1295.146946,Cluster-1295.139656,Cluster-1295.157452,Cluster…
GO:0046128	purine ribonucleoside metabolic process	biological_process	1.5149e-24	1.4271e-22	647	16047	2031	66780	Cluster-1295.116551,Cluster-1295.109035,Cluster-1295.143188,Cluster-1295.1965,Cluster-1295.115678,Cluster-1295.148505,Cluster-1295.177059,Cluster-1295.207197,Cluster-1295.164644,Cluster-1295.138116,Cluster-1295.133863,Cluster-1295.120458,Cluster-1295.73866,Cluster-1295.139697,Cluster-1295.108581,Cluster-1295.131348,Cluster-1295.86616,Cluster-1295.83846,Cluster-1295.175555,Cluster-1295.209899,Clus…
GO:0009126	purine nucleoside monophosphate metabolic process	biological_process	1.6574e-24	1.5055e-22	595	16047	1888	66780	Cluster-1295.111091,Cluster-1295.217633,Cluster-1295.181339,Cluster-1295.96533,Cluster-1295.79289,Cluster-1295.129405,Cluster-1295.123051,Cluster-1295.68789,Cluster-1295.151417,Cluster-1295.130351,Cluster-1295.119980,Cluster-1295.89919,Cluster-1295.10680,Cluster-1295.133911,Cluster-1295.139775,Cluster-1295.82024,Cluster-1295.139517,Cluster-1295.99285,Cluster-1295.18884,Cluster-1295.125078,Cluster…
GO:0009167	purine ribonucleoside monophosphate metabolic process	biological_process	1.6574e-24	1.5055e-22	595	16047	1888	66780	Cluster-1295.176530,Cluster-1295.193711,Cluster-1295.76074,Cluster-1295.181447,Cluster-1295.87033,Cluster-1295.72598,Cluster-1295.207723,Cluster-1295.187039,Cluster-1295.87430,Cluster-1295.125520,Cluster-1295.146425,Cluster-1295.242272,Cluster-1295.120435,Cluster-1295.145875,Cluster-1295.153276,Cluster-1295.97644,Cluster-1295.75377,Cluster-1295.231811,Cluster-1295.216030,Cluster-1295.133725,Clust…
GO:0006163	purine nucleotide metabolic process	biological_process	2.1873e-24	1.952e-22	655	16047	2068	66780	Cluster-1295.82024,Cluster-1295.139775,Cluster-1295.133911,Cluster-1295.10680,Cluster-1295.119980,Cluster-1295.89919,Cluster-1295.18884,Cluster-1295.99285,Cluster-1295.139517,Cluster-1295.96533,Cluster-1295.142125,Cluster-1295.181339,Cluster-1295.217633,Cluster-1295.111091,Cluster-1295.124233,Cluster-1295.151417,Cluster-1295.130351,Cluster-1295.147658,Cluster-1295.68789,Cluster-1295.123051,Cluste…
GO:0009150	purine ribonucleotide metabolic process	biological_process	5.5538e-24	4.871e-22	646	16047	2043	66780	Cluster-1295.105875,Cluster-1295.135009,Cluster-1295.174808,Cluster-1295.119343,Cluster-1295.137625,Cluster-1295.180025,Cluster-70266.0,Cluster-1295.102763,Cluster-1295.115345,Cluster-1295.102446,Cluster-1295.89765,Cluster-1295.103936,Cluster-1295.174616,Cluster-1295.157541,Cluster-1295.157307,Cluster-1295.134477,Cluster-1295.59190,Cluster-1295.152292,Cluster-1295.13370,Cluster-1295.177774,Cluste…
GO:0044710	single-organism metabolic process	biological_process	1.3994e-23	1.2066e-21	3815	16047	13682	66780	Cluster-1295.33741,Cluster-1295.74599,Cluster-1295.112847,Cluster-1295.178216,Cluster-1295.119536,Cluster-1295.37729,Cluster-1295.114529,Cluster-1295.232752,Cluster-1295.164675,Cluster-1295.106523,Cluster-1295.94390,Cluster-1295.127484,Cluster-1295.175074,Cluster-1295.68722,Cluster-1295.157077,Cluster-1295.113211,Cluster-1295.117840,Cluster-1295.83707,Cluster-1295.175170,Cluster-1295.95192,Cluste…
GO:0009119	ribonucleoside metabolic process	biological_process	2.4683e-23	2.0927e-21	655	16047	2076	66780	Cluster-1295.82000,Cluster-1295.120238,Cluster-1295.102761,Cluster-1295.146496,Cluster-55596.0,Cluster-1295.141532,Cluster-1295.40098,Cluster-1295.55114,Cluster-1295.174763,Cluster-1295.175641,Cluster-1295.128861,Cluster-1295.1238,Cluster-1295.137557,Cluster-1295.43240,Cluster-1295.35762,Cluster-1295.115619,Cluster-1295.128741,Cluster-1295.131015,Cluster-1295.84305,Cluster-1295.99359,Cluster-1295…
GO:0009116	nucleoside metabolic process	biological_process	2.6063e-23	2.1735e-21	669	16047	2127	66780	Cluster-1295.76074,Cluster-1295.176530,Cluster-1295.193711,Cluster-1295.181447,Cluster-1295.195669,Cluster-1295.165345,Cluster-1295.87033,Cluster-1295.72598,Cluster-1295.187039,Cluster-1295.87430,Cluster-1295.125520,Cluster-1295.146425,Cluster-1295.242272,Cluster-1295.120435,Cluster-1295.145875,Cluster-1295.153276,Cluster-1295.75377,Cluster-1295.97644,Cluster-1295.231811,Cluster-1295.216030,Clust…
GO:0009161	ribonucleoside monophosphate metabolic process	biological_process	3.0212e-23	2.4788e-21	601	16047	1927	66780	Cluster-1295.108547,Cluster-1295.106891,Cluster-1295.190026,Cluster-1295.151518,Cluster-1295.179192,Cluster-1295.123039,Cluster-1295.79430,Cluster-1295.214933,Cluster-1295.120437,Cluster-1295.101480,Cluster-1295.22472,Cluster-1295.9383,Cluster-1295.110860,Cluster-1295.118387,Cluster-1295.129777,Cluster-1295.132013,Cluster-1295.128742,Cluster-1295.183821,Cluster-1295.152905,Cluster-1295.120329,Clu…
GO:0009259	ribonucleotide metabolic process	biological_process	8.1948e-23	6.5136e-21	652	16047	2082	66780	Cluster-1295.17789,Cluster-1295.85455,Cluster-1295.46437,Cluster-1295.74112,Cluster-1295.79704,Cluster-1295.124532,Cluster-1295.76922,Cluster-1295.123701,Cluster-1295.200852,Cluster-1295.234529,Cluster-1295.231337,Cluster-1295.125016,Cluster-1295.218266,Cluster-1295.141731,Cluster-1295.175156,Cluster-1295.146973,Cluster-1295.43887,Cluster-1295.139697,Cluster-1295.73866,Cluster-1295.120458,Cluster…
GO:0019693	ribose phosphate metabolic process	biological_process	9.9284e-23	7.7701e-21	674	16047	2156	66780	Cluster-1295.98381,Cluster-1295.120445,Cluster-1295.175647,Cluster-1295.132830,Cluster-1295.74364,Cluster-1295.127648,Cluster-1295.90365,Cluster-1295.176739,Cluster-1295.63475,Cluster-1295.177775,Cluster-1295.76045,Cluster-1295.123799,Cluster-1295.113846,Cluster-1295.82053,Cluster-1295.121093,Cluster-1295.51033,Cluster-1295.131265,Cluster-1295.94303,Cluster-1295.165978,Cluster-1295.221281,Cluster…
GO:1901657	glycosyl compound metabolic process	biological_process	1.3113e-22	1.0107e-20	673	16047	2151	66780	Cluster-1295.93949,Cluster-1295.61966,Cluster-1295.73717,Cluster-1295.100786,Cluster-1295.173854,Cluster-1295.103876,Cluster-1295.51332,Cluster-1295.232251,Cluster-1295.101477,Cluster-1295.168553,Cluster-1295.152000,Cluster-1295.126867,Cluster-1295.180645,Cluster-1295.108546,Cluster-1295.134333,Cluster-1295.110768,Cluster-1295.74389,Cluster-1295.119124,Cluster-1295.92748,Cluster-1295.19047,Cluste…
GO:0009123	nucleoside monophosphate metabolic process	biological_process	2.358e-22	1.7385e-20	606	16047	1956	66780	Cluster-1295.118387,Cluster-1295.129777,Cluster-1295.132013,Cluster-1295.128742,Cluster-1295.183821,Cluster-1295.101480,Cluster-1295.110860,Cluster-1295.9383,Cluster-1295.22472,Cluster-1295.123039,Cluster-1295.79430,Cluster-1295.120437,Cluster-1295.214933,Cluster-1295.108547,Cluster-1295.106891,Cluster-1295.190026,Cluster-1295.151518,Cluster-1295.179192,Cluster-1295.117396,Cluster-1295.129788,Clu…
GO:0009117	nucleotide metabolic process	biological_process	5.6149e-22	3.993e-20	763	16047	2471	66780	Cluster-1295.117820,Cluster-1295.157414,Cluster-1295.221954,Cluster-1295.187128,Cluster-1295.120330,Cluster-1295.158195,Cluster-1295.114781,Cluster-1295.69764,Cluster-1295.166997,Cluster-1295.82062,Cluster-1295.175642,Cluster-1295.189148,Cluster-1295.131557,Cluster-1295.181163,Cluster-1295.119978,Cluster-1295.198958,Cluster-1295.82056,Cluster-1295.133899,Cluster-1295.120657,Cluster-1295.142470,Cl…
GO:1901360	organic cyclic compound metabolic process	biological_process	5.6516e-22	3.993e-20	4959	16047	17212	66780	Cluster-1295.73819,Cluster-1295.4735,Cluster-1295.168979,Cluster-1295.131249,Cluster-1295.59768,Cluster-1295.118473,Cluster-1295.98273,Cluster-1295.216603,Cluster-1295.46084,Cluster-1295.197640,Cluster-1295.188335,Cluster-1295.150778,Cluster-1295.48603,Cluster-1295.176445,Cluster-1295.126053,Cluster-1295.180158,Cluster-1295.131399,Cluster-1295.186009,Cluster-1295.70132,Cluster-1295.79204,Cluster-…
GO:0072521	purine-containing compound metabolic process	biological_process	1.6174e-21	1.1118e-19	960	16047	3173	66780	Cluster-1295.125086,Cluster-1295.131179,Cluster-1295.117617,Cluster-1295.94390,Cluster-1295.144371,Cluster-1295.229733,Cluster-1295.56370,Cluster-1295.179115,Cluster-1295.74599,Cluster-1295.107334,Cluster-1295.207219,Cluster-1295.77688,Cluster-1295.44164,Cluster-1295.168965,Cluster-1295.93633,Cluster-1295.131871,Cluster-1295.74899,Cluster-1295.128515,Cluster-1295.128846,Cluster-1295.68722,Cluster…
GO:0006753	nucleoside phosphate metabolic process	biological_process	1.8404e-21	1.2483e-19	770	16047	2508	66780	Cluster-37101.0,Cluster-1295.82058,Cluster-1295.206853,Cluster-1295.214885,Cluster-1295.147960,Cluster-1295.178215,Cluster-1295.53683,Cluster-1295.118850,Cluster-1295.120035,Cluster-1295.233664,Cluster-1295.126424,Cluster-1295.123174,Cluster-1295.144536,Cluster-1295.106882,Cluster-1295.79710,Cluster-1295.114928,Cluster-1295.150503,Cluster-1295.44923,Cluster-1295.82051,Cluster-1295.133974,Cluster-…
GO:0046483	heterocycle metabolic process	biological_process	4.9634e-21	3.237e-19	4846	16047	16875	66780	Cluster-1295.71632,Cluster-1295.133904,Cluster-1295.159400,Cluster-1295.123071,Cluster-1295.120620,Cluster-1295.105073,Cluster-1295.190748,Cluster-1295.126990,Cluster-1295.178193,Cluster-1295.125560,Cluster-1295.83750,Cluster-1295.140735,Cluster-1295.79974,Cluster-1295.181123,Cluster-1295.90133,Cluster-1295.125553,Cluster-1295.120257,Cluster-1295.174105,Cluster-1295.148133,Cluster-1295.175634,Clu…
GO:0019637	organophosphate metabolic process	biological_process	8.4342e-21	5.3631e-19	970	16047	3149	66780	Cluster-1295.56721,Cluster-1295.162020,Cluster-1295.188899,Cluster-1295.78462,Cluster-1295.137355,Cluster-1295.131558,Cluster-1295.178131,Cluster-1295.78347,Cluster-1295.4735,Cluster-1295.133901,Cluster-1295.118491,Cluster-1295.129788,Cluster-1295.199162,Cluster-1295.32001,Cluster-1295.117396,Cluster-1295.156642,Cluster-1295.108596,Cluster-1295.165675,Cluster-1295.181464,Cluster-1295.188335,Clust…
GO:0006725	cellular aromatic compound metabolic process	biological_process	2.6054e-20	1.5411e-18	4788	16047	16737	66780	Cluster-1295.3059,Cluster-1295.96283,Cluster-1295.146267,Cluster-1295.123563,Cluster-1295.173697,Cluster-1295.155247,Cluster-1295.203926,Cluster-1295.163525,Cluster-1295.169590,Cluster-1295.161727,Cluster-1295.80523,Cluster-1295.196143,Cluster-1295.154226,Cluster-1295.16358,Cluster-1295.14836,Cluster-1295.139108,Cluster-1295.88221,Cluster-1295.94754,Cluster-1295.130294,Cluster-1295.132271,Cluster…
GO:0006139	nucleobase-containing compound metabolic process	biological_process	2.715e-20	1.5875e-18	4512	16047	15692	66780	Cluster-1295.19870,Cluster-1295.53689,Cluster-1295.77210,Cluster-1295.83014,Cluster-1295.88976,Cluster-1295.123051,Cluster-1295.79289,Cluster-1295.77300,Cluster-1295.241887,Cluster-1295.205015,Cluster-1295.58935,Cluster-1295.138316,Cluster-1295.15236,Cluster-1295.168290,Cluster-1295.173761,Cluster-1295.78052,Cluster-1295.119980,Cluster-1295.91223,Cluster-1295.136022,Cluster-1295.175091,Cluster-12…
GO:0055114	oxidation-reduction process	biological_process	4.8829e-20	2.8227e-18	1360	16047	4687	66780	Cluster-1295.100587,Cluster-1295.79938,Cluster-1295.206254,Cluster-1295.190165,Cluster-1295.80172,Cluster-1295.165601,Cluster-1295.139098,Cluster-1295.87167,Cluster-1295.77920,Cluster-1295.136444,Cluster-1295.165910,Cluster-1295.113138,Cluster-1295.115475,Cluster-1295.125954,Cluster-1295.164829,Cluster-1295.170019,Cluster-1295.111287,Cluster-1295.127789,Cluster-1295.116528,Cluster-1295.197140,Clu…
GO:0055086	nucleobase-containing small molecule metabolic process	biological_process	1.7252e-19	9.644e-18	1101	16047	3723	66780	Cluster-1295.178371,Cluster-1295.172095,Cluster-1295.159035,Cluster-1295.149524,Cluster-1295.143074,Cluster-1295.78424,Cluster-1295.179270,Cluster-1295.52466,Cluster-1295.168555,Cluster-1295.140649,Cluster-1295.123771,Cluster-1295.119839,Cluster-1295.110964,Cluster-1295.55038,Cluster-1295.78064,Cluster-1295.127774,Cluster-1295.171389,Cluster-1295.214167,Cluster-1295.119636,Cluster-1295.79313,Clus…
GO:0023052	signaling	biological_process	4.1827e-18	2.2879e-16	2495	16047	7863	66780	Cluster-1295.145794,Cluster-1295.12210,Cluster-1295.167216,Cluster-1295.127994,Cluster-1295.70705,Cluster-1295.56582,Cluster-1295.77742,Cluster-1295.140247,Cluster-1295.138800,Cluster-1295.154394,Cluster-1295.173464,Cluster-1295.232191,Cluster-1295.44473,Cluster-1295.155681,Cluster-1295.23015,Cluster-1295.58111,Cluster-1295.70376,Cluster-1295.225824,Cluster-1295.137602,Cluster-1295.144388,Cluster…
GO:0007165	signal transduction	biological_process	4.5117e-18	2.4416e-16	2475	16047	7803	66780	Cluster-1295.221954,Cluster-1295.161601,Cluster-1295.187128,Cluster-1295.51238,Cluster-1295.6865,Cluster-1295.234957,Cluster-1295.94812,Cluster-1295.120330,Cluster-1295.76725,Cluster-1295.132764,Cluster-1295.137157,Cluster-1295.52289,Cluster-1295.162575,Cluster-1295.17525,Cluster-1295.108984,Cluster-1295.145177,Cluster-1295.193968,Cluster-1295.131557,Cluster-1295.175166,Cluster-1295.166076,Cluste…
GO:0044700	single organism signaling	biological_process	6.3281e-18	3.3885e-16	2487	16047	7846	66780	Cluster-1295.129788,Cluster-1295.133901,Cluster-1295.78347,Cluster-1295.205569,Cluster-1295.159013,Cluster-1295.56953,Cluster-1295.54416,Cluster-1295.134782,Cluster-1295.175989,Cluster-1295.118238,Cluster-1295.106627,Cluster-1295.41962,Cluster-1295.109189,Cluster-1295.79656,Cluster-1295.133293,Cluster-1295.60262,Cluster-1295.155117,Cluster-1295.174938,Cluster-1295.9469,Cluster-1295.133906,Cluster…
GO:0007154	cell communication	biological_process	9.8424e-18	5.0574e-16	2532	16047	8010	66780	Cluster-1295.34584,Cluster-1295.121918,Cluster-1295.71863,Cluster-1295.171411,Cluster-1295.98136,Cluster-1295.170980,Cluster-1295.95424,Cluster-1295.205208,Cluster-1295.176913,Cluster-1295.112542,Cluster-1295.25870,Cluster-1295.156346,Cluster-1295.106096,Cluster-1295.121368,Cluster-1295.112595,Cluster-42908.0,Cluster-1295.37977,Cluster-1295.103290,Cluster-1295.113408,Cluster-1295.73001,Cluster-12…
GO:0050896	response to stimulus	biological_process	3.8482e-17	1.9382e-15	3437	16047	11555	66780	Cluster-1295.175738,Cluster-1295.128873,Cluster-1295.207197,Cluster-1295.194466,Cluster-1295.117684,Cluster-1295.131747,Cluster-1295.62351,Cluster-1295.28170,Cluster-1295.172487,Cluster-1295.146796,Cluster-1295.170278,Cluster-1295.79614,Cluster-1295.116551,Cluster-1295.79480,Cluster-1295.120075,Cluster-1295.208316,Cluster-1295.175971,Cluster-1295.194158,Cluster-1295.88568,Cluster-1295.176866,Clus…
GO:0006950	response to stress	biological_process	5.6762e-17	2.8309e-15	1090	16047	3673	66780	Cluster-1295.176840,Cluster-1295.99631,Cluster-1295.114702,Cluster-1295.52718,Cluster-1295.74357,Cluster-1295.33382,Cluster-1295.101839,Cluster-1295.1631,Cluster-1295.122166,Cluster-1295.163929,Cluster-1295.89630,Cluster-1295.126793,Cluster-1295.173582,Cluster-1295.110564,Cluster-1295.106042,Cluster-1295.137212,Cluster-1295.140982,Cluster-1295.88250,Cluster-1295.119967,Cluster-1295.77611,Cluster-…
GO:1901135	carbohydrate derivative metabolic process	biological_process	6.944e-17	3.4295e-15	1024	16047	3453	66780	Cluster-1295.136409,Cluster-1295.154783,Cluster-1295.131375,Cluster-1295.68788,Cluster-1295.133623,Cluster-1295.16677,Cluster-1295.79148,Cluster-1295.94391,Cluster-1295.208212,Cluster-1295.164369,Cluster-1295.127633,Cluster-1295.103859,Cluster-1295.122463,Cluster-1295.121410,Cluster-1295.106886,Cluster-1295.180326,Cluster-1295.194047,Cluster-1295.154912,Cluster-1295.145659,Cluster-1295.110964,Clu…
GO:0090304	nucleic acid metabolic process	biological_process	1.4963e-16	7.3191e-15	3889	16047	13284	66780	Cluster-1295.168650,Cluster-1295.103388,Cluster-1295.194130,Cluster-1295.119397,Cluster-1295.177887,Cluster-1295.174911,Cluster-1295.109211,Cluster-1295.128134,Cluster-1295.162544,Cluster-1295.105265,Cluster-1295.123951,Cluster-1295.103239,Cluster-1295.145884,Cluster-1295.85037,Cluster-1295.165364,Cluster-1295.176519,Cluster-1295.78515,Cluster-1295.175290,Cluster-1295.162441,Cluster-1295.221653,C…
GO:0034641	cellular nitrogen compound metabolic process	biological_process	2.4921e-16	1.2074e-14	5140	16047	18485	66780	Cluster-1295.205015,Cluster-1295.241887,Cluster-1295.77300,Cluster-1295.79289,Cluster-1295.123051,Cluster-1295.88976,Cluster-1295.83014,Cluster-1295.77210,Cluster-1295.175381,Cluster-1295.53689,Cluster-1295.19870,Cluster-1295.99285,Cluster-1295.81050,Cluster-1295.226498,Cluster-1295.154586,Cluster-1295.207141,Cluster-1295.175091,Cluster-1295.136022,Cluster-1295.91223,Cluster-1295.78052,Cluster-12…
GO:0044281	small molecule metabolic process	biological_process	2.608e-16	1.2516e-14	2007	16047	6893	66780	Cluster-1295.94269,Cluster-1295.101126,Cluster-1295.194099,Cluster-1295.107733,Cluster-1295.93949,Cluster-1295.178174,Cluster-1295.60791,Cluster-1295.232251,Cluster-1295.101477,Cluster-1295.60697,Cluster-1295.146513,Cluster-1295.100786,Cluster-1295.177194,Cluster-1295.79206,Cluster-1295.138488,Cluster-1295.51332,Cluster-1295.108546,Cluster-1295.134333,Cluster-1295.110768,Cluster-1295.190533,Clust…
GO:0006468	protein phosphorylation	biological_process	7.9318e-16	3.7709e-14	593	16047	1446	66780	Cluster-1295.26473,Cluster-1295.103981,Cluster-1295.164636,Cluster-18456.0,Cluster-1295.215712,Cluster-1295.121083,Cluster-1295.161273,Cluster-1295.169016,Cluster-1295.177046,Cluster-1295.121987,Cluster-1295.127914,Cluster-1295.205253,Cluster-1295.163989,Cluster-1295.185322,Cluster-1295.80662,Cluster-1295.173423,Cluster-1295.52249,Cluster-1295.178829,Cluster-1295.144226,Cluster-1295.86916,Cluster…
GO:0006807	nitrogen compound metabolic process	biological_process	8.582e-16	4.0423e-14	5593	16047	20245	66780	Cluster-1295.28267,Cluster-1295.141993,Cluster-1295.83464,Cluster-1295.74194,Cluster-1295.129910,Cluster-1295.148170,Cluster-1295.207198,Cluster-1295.188527,Cluster-1295.53314,Cluster-1295.79957,Cluster-1295.240671,Cluster-1295.140890,Cluster-1295.94623,Cluster-1295.88089,Cluster-1295.91052,Cluster-1295.239947,Cluster-1295.68714,Cluster-1295.52826,Cluster-1295.145764,Cluster-1295.10049,Cluster-12…
GO:0046907	intracellular transport	biological_process	5.3507e-14	2.4972e-12	741	16047	2092	66780	Cluster-1295.76613,Cluster-1295.160546,Cluster-1295.143502,Cluster-1295.66535,Cluster-1295.120329,Cluster-1295.132281,Cluster-1295.80351,Cluster-1295.232929,Cluster-1295.152907,Cluster-1295.205569,Cluster-1295.159013,Cluster-1295.105090,Cluster-1295.220766,Cluster-1295.180549,Cluster-1295.105834,Cluster-1295.181855,Cluster-1295.145096,Cluster-1295.189589,Cluster-1295.185807,Cluster-1295.165312,Cl…
GO:0050794	regulation of cellular process	biological_process	6.8365e-14	3.1616e-12	4347	16047	14690	66780	Cluster-1295.23738,Cluster-1295.177946,Cluster-1295.16677,Cluster-1295.132158,Cluster-1295.78997,Cluster-1295.138248,Cluster-1295.174952,Cluster-1295.136272,Cluster-1295.142925,Cluster-1295.91815,Cluster-1295.192337,Cluster-1295.121410,Cluster-1295.57039,Cluster-1295.77616,Cluster-1295.128378,Cluster-1295.171389,Cluster-1295.80154,Cluster-1295.129822,Cluster-1295.181155,Cluster-1295.111817,Cluste…
GO:0007264	small GTPase mediated signal transduction	biological_process	5.248e-13	2.4051e-11	327	16047	690	66780	Cluster-1295.138725,Cluster-1295.101776,Cluster-1295.176544,Cluster-1295.171789,Cluster-1295.80357,Cluster-1295.169887,Cluster-1295.77968,Cluster-1295.97735,Cluster-1295.177214,Cluster-1295.125740,Cluster-1295.142809,Cluster-1295.115714,Cluster-1295.160615,Cluster-1295.136863,Cluster-1295.232569,Cluster-1295.136864,Cluster-1295.54216,Cluster-1295.177758,Cluster-1295.175908,Cluster-1295.176724,Clu…
GO:0051649	establishment of localization in cell	biological_process	1.4265e-12	6.4789e-11	821	16047	2404	66780	Cluster-1295.194326,Cluster-1295.197065,Cluster-1295.142844,Cluster-1295.158946,Cluster-1295.242272,Cluster-1295.69447,Cluster-1295.165136,Cluster-1295.145355,Cluster-1295.158834,Cluster-1295.87430,Cluster-1295.43381,Cluster-1295.160526,Cluster-1295.183484,Cluster-1295.84083,Cluster-1295.78475,Cluster-1295.171455,Cluster-1295.177365,Cluster-1295.61582,Cluster-1295.79997,Cluster-1295.174843,Cluste…
GO:0016310	phosphorylation	biological_process	1.6572e-12	7.4602e-11	951	16047	2851	66780	Cluster-1295.79148,Cluster-1295.180477,Cluster-1295.208212,Cluster-1295.179612,Cluster-1295.16483,Cluster-1295.177181,Cluster-1295.33072,Cluster-1295.16677,Cluster-1295.115818,Cluster-1295.186493,Cluster-1295.156687,Cluster-1295.134187,Cluster-1295.60238,Cluster-1295.195830,Cluster-1295.141729,Cluster-1295.136409,Cluster-1295.131375,Cluster-1295.154912,Cluster-1295.176851,Cluster-1295.149182,Clus…
GO:0050789	regulation of biological process	biological_process	3.4535e-12	1.5276e-10	4481	16047	15342	66780	Cluster-1295.197444,Cluster-1295.95642,Cluster-1295.74814,Cluster-1295.111668,Cluster-1295.153561,Cluster-1295.181933,Cluster-1295.173029,Cluster-1295.85555,Cluster-1295.130587,Cluster-1295.129596,Cluster-1295.181487,Cluster-1295.215893,Cluster-1295.17963,Cluster-1295.243901,Cluster-1295.162346,Cluster-1295.7847,Cluster-1295.128747,Cluster-1295.143315,Cluster-1295.136171,Cluster-1295.93445,Cluste…
GO:0051641	cellular localization	biological_process	4.0446e-12	1.7737e-10	869	16047	2572	66780	Cluster-1295.44799,Cluster-1295.163463,Cluster-1295.242046,Cluster-1295.119676,Cluster-1295.215725,Cluster-1295.89973,Cluster-1295.62585,Cluster-1295.180966,Cluster-1295.79554,Cluster-1295.145520,Cluster-1295.145414,Cluster-1295.169515,Cluster-1295.188850,Cluster-1295.133918,Cluster-1295.206236,Cluster-1295.119718,Cluster-1295.143118,Cluster-1295.159611,Cluster-1295.158070,Cluster-1295.90540,Clus…
GO:0006886	intracellular protein transport	biological_process	4.3496e-12	1.8912e-10	589	16047	1652	66780	Cluster-1295.149259,Cluster-1295.188091,Cluster-1295.85780,Cluster-1295.146250,Cluster-1295.144936,Cluster-1295.112956,Cluster-1295.116997,Cluster-1295.81415,Cluster-1295.140935,Cluster-1295.47158,Cluster-1295.78171,Cluster-1295.175610,Cluster-1295.142624,Cluster-1295.107825,Cluster-1295.62587,Cluster-1295.164334,Cluster-1295.135876,Cluster-1295.130712,Cluster-1295.82471,Cluster-42704.0,Cluster-1…
GO:0065007	biological regulation	biological_process	6.6736e-12	2.8528e-10	4650	16047	16037	66780	Cluster-1295.76198,Cluster-1295.79868,Cluster-1295.131095,Cluster-1295.165426,Cluster-1295.232513,Cluster-1295.77382,Cluster-1295.175105,Cluster-1295.70492,Cluster-1295.48310,Cluster-1295.113481,Cluster-1295.148681,Cluster-1295.164636,Cluster-1295.170813,Cluster-1295.225707,Cluster-1295.118571,Cluster-1295.99760,Cluster-1295.117820,Cluster-1295.144646,Cluster-1295.149870,Cluster-1295.130899,Clust…
GO:0034613	cellular protein localization	biological_process	2.1427e-11	8.7903e-10	640	16047	1831	66780	Cluster-1295.125212,Cluster-1295.76165,Cluster-1295.145484,Cluster-1295.146460,Cluster-1295.148659,Cluster-1295.151229,Cluster-1295.116161,Cluster-1295.176631,Cluster-1295.178537,Cluster-1295.175165,Cluster-1295.249184,Cluster-1295.111973,Cluster-1295.120326,Cluster-1295.172347,Cluster-1295.208118,Cluster-1295.162286,Cluster-1295.100254,Cluster-1295.78686,Cluster-1295.149494,Cluster-1295.224281,C…
GO:0070727	cellular macromolecule localization	biological_process	2.1427e-11	8.7903e-10	640	16047	1831	66780	Cluster-1295.216299,Cluster-1295.79487,Cluster-1295.177620,Cluster-1295.138972,Cluster-1295.118414,Cluster-52434.0,Cluster-1295.77287,Cluster-1295.180159,Cluster-1295.177663,Cluster-1295.132790,Cluster-1295.79918,Cluster-1295.137472,Cluster-1295.131122,Cluster-1295.74292,Cluster-1295.18411,Cluster-1295.32461,Cluster-1295.132107,Cluster-1295.79997,Cluster-1295.174843,Cluster-1295.77244,Cluster-129…
GO:1901564	organonitrogen compound metabolic process	biological_process	2.4585e-11	1.0005e-09	2420	16047	8822	66780	Cluster-1295.177361,Cluster-1295.136444,Cluster-1295.215852,Cluster-1295.180616,Cluster-1295.75448,Cluster-1295.112108,Cluster-1295.79866,Cluster-1295.91114,Cluster-1295.9720,Cluster-1295.80172,Cluster-1295.165601,Cluster-1295.115958,Cluster-1295.80620,Cluster-1295.143092,Cluster-1295.175759,Cluster-1295.112759,Cluster-1295.114069,Cluster-1295.141701,Cluster-1295.82025,Cluster-1295.105431,Cluster…
GO:1902582	single-organism intracellular transport	biological_process	1.093e-09	3.9432e-08	483	16047	1412	66780	Cluster-1295.131476,Cluster-1295.105100,Cluster-1295.178289,Cluster-1295.132764,Cluster-1295.175642,Cluster-1295.195014,Cluster-1295.174457,Cluster-1295.197653,Cluster-1295.151255,Cluster-1295.157414,Cluster-1295.74595,Cluster-1295.105573,Cluster-1295.159771,Cluster-1295.175166,Cluster-1295.80761,Cluster-1295.3421,Cluster-1295.176972,Cluster-1295.154392,Cluster-1295.107114,Cluster-1295.157549,Clu…
GO:0045184	establishment of protein localization	biological_process	1.5546e-09	5.5692e-08	725	16047	2182	66780	Cluster-1295.116997,Cluster-1295.81415,Cluster-1295.146250,Cluster-1295.119712,Cluster-1295.112956,Cluster-1295.144936,Cluster-1295.169905,Cluster-1295.85780,Cluster-1295.232578,Cluster-1295.81400,Cluster-50189.0,Cluster-1295.149259,Cluster-1295.152655,Cluster-1295.170600,Cluster-1295.188091,Cluster-1295.210230,Cluster-1295.113489,Cluster-1295.161370,Cluster-1295.174901,Cluster-42704.0,Cluster-12…
GO:0015031	protein transport	biological_process	1.707e-09	6.0723e-08	707	16047	2123	66780	Cluster-1295.158070,Cluster-1295.90540,Cluster-1295.146345,Cluster-1295.45198,Cluster-1295.137517,Cluster-1295.206236,Cluster-1295.133918,Cluster-1295.143118,Cluster-1295.159611,Cluster-1295.119718,Cluster-1295.79554,Cluster-1295.188850,Cluster-1295.169515,Cluster-1295.215725,Cluster-1295.119676,Cluster-1295.163463,Cluster-1295.62585,Cluster-1295.180966,Cluster-1295.89973,Cluster-1295.107095,Clus…
GO:0055085	transmembrane transport	biological_process	2.8009e-09	9.8947e-08	891	16047	2665	66780	Cluster-1295.21837,Cluster-1295.134304,Cluster-1295.144278,Cluster-45855.0,Cluster-1295.127441,Cluster-1295.80008,Cluster-1295.153779,Cluster-1295.8965,Cluster-1295.171737,Cluster-1295.69966,Cluster-1295.176161,Cluster-50177.0,Cluster-1295.174850,Cluster-1295.43696,Cluster-1295.77532,Cluster-1295.22472,Cluster-1295.9383,Cluster-1295.250626,Cluster-1295.163975,Cluster-1295.185166,Cluster-1295.1748…
GO:0006888	ER to Golgi vesicle-mediated transport	biological_process	3.2964e-09	1.1565e-07	105	16047	293	66780	Cluster-1295.68788,Cluster-1295.160546,Cluster-1295.163929,Cluster-1295.102446,Cluster-1295.97712,Cluster-1295.120329,Cluster-1295.1493,Cluster-1295.176871,Cluster-1295.175111,Cluster-1295.137625,Cluster-1295.52718,Cluster-1295.85841,Cluster-1295.120467,Cluster-1295.84090,Cluster-1295.76198,Cluster-1295.102212,Cluster-1295.140935,Cluster-1295.170012,Cluster-1295.152292,Cluster-1295.144902,Cluster…
GO:0048193	Golgi vesicle transport	biological_process	3.4149e-09	1.1898e-07	231	16047	654	66780	Cluster-1295.139362,Cluster-1295.109591,Cluster-1295.173873,Cluster-1295.114166,Cluster-1295.178123,Cluster-1295.87474,Cluster-1295.146460,Cluster-1295.210573,Cluster-1295.73329,Cluster-1295.90540,Cluster-1295.158070,Cluster-72361.0,Cluster-1295.62585,Cluster-1295.37977,Cluster-1295.77044,Cluster-1295.124038,Cluster-1295.237770,Cluster-1295.120326,Cluster-1295.169515,Cluster-1295.125076,Cluster-1…
GO:0008104	protein localization	biological_process	4.6136e-09	1.5966e-07	757	16047	2301	66780	Cluster-1295.169959,Cluster-1295.115975,Cluster-1295.105879,Cluster-1295.177671,Cluster-1295.177010,Cluster-1295.151517,Cluster-1295.168994,Cluster-1295.145183,Cluster-1295.134269,Cluster-1295.198469,Cluster-1295.176605,Cluster-1295.113444,Cluster-1295.213287,Cluster-1295.88091,Cluster-1295.178400,Cluster-1295.110549,Cluster-1295.11743,Cluster-1295.146887,Cluster-1295.63367,Cluster-1295.206394,Cl…
GO:0009056	catabolic process	biological_process	7.647e-09	2.6284e-07	870	16047	2735	66780	Cluster-1295.126823,Cluster-1295.103387,Cluster-1295.85053,Cluster-1295.133220,Cluster-1295.129985,Cluster-1295.193629,Cluster-1295.149873,Cluster-1295.17320,Cluster-1295.93759,Cluster-1295.71632,Cluster-1295.174471,Cluster-1295.91477,Cluster-1295.159400,Cluster-1295.76202,Cluster-1295.223292,Cluster-1295.105573,Cluster-1295.176916,Cluster-1295.118509,Cluster-1295.128371,Cluster-1295.78796,Cluste…
GO:1902578	single-organism localization	biological_process	1.8786e-08	6.1258e-07	2210	16047	7571	66780	Cluster-1295.109661,Cluster-1295.170012,Cluster-1295.64580,Cluster-1295.131077,Cluster-1295.190921,Cluster-1295.247772,Cluster-1295.141741,Cluster-1295.80803,Cluster-1295.168860,Cluster-1295.137983,Cluster-1295.160922,Cluster-1295.163787,Cluster-1295.134629,Cluster-1295.133753,Cluster-1295.195014,Cluster-1295.105573,Cluster-1295.163050,Cluster-1295.179394,Cluster-1295.175282,Cluster-1295.60469,Cl…
GO:0044765	single-organism transport	biological_process	2.7822e-08	8.9578e-07	2169	16047	7436	66780	Cluster-1295.95667,Cluster-1295.115678,Cluster-1295.179334,Cluster-1295.77777,Cluster-1295.56062,Cluster-1295.147076,Cluster-1295.138116,Cluster-1295.150261,Cluster-1295.116125,Cluster-1295.84852,Cluster-1295.73866,Cluster-1295.144345,Cluster-1295.131348,Cluster-1295.83846,Cluster-1295.175555,Cluster-1295.163976,Cluster-1295.141919,Cluster-1295.44353,Cluster-1295.164946,Cluster-1295.69965,Cluster…
GO:0016192	vesicle-mediated transport	biological_process	1.4643e-07	4.4075e-06	428	16047	1309	66780	Cluster-1295.170600,Cluster-1295.188091,Cluster-1295.112079,Cluster-1295.171338,Cluster-1295.85780,Cluster-1295.191161,Cluster-1295.84643,Cluster-1295.121029,Cluster-1295.50850,Cluster-1295.169209,Cluster-1295.144536,Cluster-1295.124274,Cluster-1295.144936,Cluster-1295.126424,Cluster-1295.5228,Cluster-1295.143389,Cluster-1295.132166,Cluster-1295.119712,Cluster-1295.152011,Cluster-1295.114309,Clus…
GO:0015988	energy coupled proton transmembrane transport, against electrochemical gradient	biological_process	2.0067e-07	5.9351e-06	123	16047	268	66780	Cluster-1295.168657,Cluster-1295.169530,Cluster-1295.131038,Cluster-1295.74904,Cluster-1295.78577,Cluster-1295.123577,Cluster-1295.117026,Cluster-1295.117419,Cluster-1295.224780,Cluster-1295.25233,Cluster-1295.44443,Cluster-1295.140251,Cluster-1295.34108,Cluster-1295.155866,Cluster-1295.179947,Cluster-1295.152792,Cluster-1295.112005,Cluster-1295.97083,Cluster-1295.240039,Cluster-1295.197510,Clust…
GO:0015991	ATP hydrolysis coupled proton transport	biological_process	2.0067e-07	5.9351e-06	123	16047	268	66780	Cluster-1295.160901,Cluster-1295.138964,Cluster-1295.59401,Cluster-1295.150714,Cluster-1295.168609,Cluster-1295.162019,Cluster-1295.139846,Cluster-1295.56370,Cluster-1295.135312,Cluster-1295.175518,Cluster-1295.149153,Cluster-1295.143681,Cluster-1295.179213,Cluster-1295.88544,Cluster-1295.110200,Cluster-1295.181257,Cluster-1295.115345,Cluster-1295.141729,Cluster-1295.125086,Cluster-1295.114463,Cl…
GO:0016482	cytoplasmic transport	biological_process	3.2903e-07	9.5102e-06	320	16047	951	66780	Cluster-1295.100018,Cluster-1295.178564,Cluster-1295.51440,Cluster-1295.202372,Cluster-1295.43308,Cluster-1295.113182,Cluster-1295.179534,Cluster-1295.178405,Cluster-1295.138216,Cluster-1295.78088,Cluster-1295.120325,Cluster-1295.207198,Cluster-1295.91625,Cluster-1295.111025,Cluster-1295.203158,Cluster-1295.80629,Cluster-1295.41865,Cluster-1295.91052,Cluster-1295.145050,Cluster-1295.239947,Cluste…
GO:0033036	macromolecule localization	biological_process	9.8455e-07	2.722e-05	876	16047	2801	66780	Cluster-1295.165312,Cluster-1295.236326,Cluster-1295.100644,Cluster-1295.189589,Cluster-1295.185807,Cluster-1295.87548,Cluster-1295.116506,Cluster-1295.220766,Cluster-1295.105834,Cluster-1295.152907,Cluster-1295.205569,Cluster-1295.159013,Cluster-1295.232929,Cluster-1295.132281,Cluster-1295.91913,Cluster-1295.80351,Cluster-1295.143502,Cluster-1295.66535,Cluster-1295.120329,Cluster-1295.76613,Clus…
GO:0006914	autophagy	biological_process	1.1001e-06	3.0249e-05	248	16047	639	66780	Cluster-1295.117395,Cluster-1295.79997,Cluster-1295.132107,Cluster-1295.157469,Cluster-1295.135007,Cluster-1295.1265,Cluster-1295.78792,Cluster-1295.249345,Cluster-1295.743,Cluster-1295.130613,Cluster-1295.152859,Cluster-1295.97960,Cluster-1295.106539,Cluster-1295.149431,Cluster-1295.179241,Cluster-1295.61582,Cluster-1295.134864,Cluster-1295.76257,Cluster-1295.56228,Cluster-1295.164119,Cluster-12…
GO:0071702	organic substance transport	biological_process	1.6135e-06	4.3659e-05	994	16047	3282	66780	Cluster-1295.43308,Cluster-1295.18227,Cluster-1295.114143,Cluster-1295.78086,Cluster-1295.44112,Cluster-1295.178405,Cluster-1295.138134,Cluster-1295.132036,Cluster-1295.100018,Cluster-1295.77495,Cluster-1295.139153,Cluster-1295.51440,Cluster-1295.82025,Cluster-1295.111025,Cluster-1295.166209,Cluster-1295.138216,Cluster-1295.103764,Cluster-1295.156480,Cluster-1295.110083,Cluster-1295.76995,Cluster…
GO:0051179	localization	biological_process	3.3492e-06	8.8278e-05	2932	16047	10351	66780	Cluster-1295.176156,Cluster-1295.183484,Cluster-1295.160526,Cluster-1295.172792,Cluster-1295.194326,Cluster-1295.146425,Cluster-1295.142844,Cluster-1295.69447,Cluster-1295.44710,Cluster-1295.116816,Cluster-1295.96625,Cluster-1295.18411,Cluster-1295.32461,Cluster-1295.119903,Cluster-1295.172978,Cluster-1295.146474,Cluster-1295.177365,Cluster-1295.88981,Cluster-1295.47109,Cluster-1295.171455,Cluste…
GO:0044248	cellular catabolic process	biological_process	5.4559e-06	0.00014017	708	16047	2168	66780	Cluster-1295.87642,Cluster-1295.128932,Cluster-1295.72485,Cluster-1295.93984,Cluster-1295.130604,Cluster-1295.117161,Cluster-1295.109350,Cluster-1295.44372,Cluster-1295.17789,Cluster-1295.171213,Cluster-1295.23410,Cluster-1295.160594,Cluster-1295.178892,Cluster-1295.174982,Cluster-1295.178048,Cluster-1295.76651,Cluster-1295.194762,Cluster-1295.108826,Cluster-1295.117395,Cluster-1295.143188,Cluste…
GO:0006206	pyrimidine nucleobase metabolic process	biological_process	1.2309e-05	0.00030998	246	16047	821	66780	Cluster-1295.25380,Cluster-1295.171389,Cluster-1295.124864,Cluster-1295.214167,Cluster-1295.55038,Cluster-1295.154536,Cluster-1295.90133,Cluster-1295.128877,Cluster-1295.13590,Cluster-1295.73243,Cluster-1295.120330,Cluster-1295.17558,Cluster-1295.52466,Cluster-1295.56243,Cluster-1295.161065,Cluster-1295.119797,Cluster-1295.55043,Cluster-1295.77382,Cluster-1295.176299,Cluster-1295.208212,Cluster-1…
GO:0007049	cell cycle	biological_process	1.4026e-05	0.00035147	523	16047	1567	66780	Cluster-1295.44112,Cluster-1295.98087,Cluster-1295.116201,Cluster-1295.110970,Cluster-1295.165910,Cluster-1295.101897,Cluster-1295.175894,Cluster-1295.141492,Cluster-1295.138724,Cluster-1295.138216,Cluster-1295.41865,Cluster-1295.170171,Cluster-1295.163945,Cluster-1295.79719,Cluster-1295.23453,Cluster-1295.80855,Cluster-1295.80525,Cluster-1295.78106,Cluster-1295.177385,Cluster-1295.117419,Cluster…
GO:0051234	establishment of localization	biological_process	1.8113e-05	0.00044512	2820	16047	10019	66780	Cluster-1295.167201,Cluster-1295.76797,Cluster-1295.184144,Cluster-1295.146126,Cluster-1295.208118,Cluster-1295.129493,Cluster-1295.100862,Cluster-1295.165978,Cluster-1295.105254,Cluster-1295.99096,Cluster-1295.79849,Cluster-1295.98209,Cluster-1295.237272,Cluster-1295.170966,Cluster-1295.146200,Cluster-1295.113627,Cluster-1295.158615,Cluster-1295.149494,Cluster-1295.78686,Cluster-1295.48273,Clust…
GO:0006508	proteolysis	biological_process	1.8275e-05	0.00044695	805	16047	2577	66780	Cluster-1295.121523,Cluster-1295.160089,Cluster-1295.24236,Cluster-1295.93299,Cluster-1295.81502,Cluster-1295.89944,Cluster-1295.115431,Cluster-1295.85427,Cluster-1295.91688,Cluster-1295.228687,Cluster-1295.211197,Cluster-1295.186051,Cluster-1295.112851,Cluster-1295.163372,Cluster-1295.83531,Cluster-1295.242082,Cluster-1295.123988,Cluster-1295.196170,Cluster-1295.172672,Cluster-1295.176970,Cluste…
GO:0006810	transport	biological_process	2.2486e-05	0.00054471	2801	16047	9959	66780	Cluster-1295.103756,Cluster-1295.138026,Cluster-1295.242638,Cluster-1295.111021,Cluster-1295.26785,Cluster-1295.169530,Cluster-1295.152784,Cluster-1295.164173,Cluster-1295.82214,Cluster-1295.156480,Cluster-1295.110083,Cluster-1295.103764,Cluster-1295.222354,Cluster-1295.138216,Cluster-1295.18716,Cluster-1295.105658,Cluster-1295.155197,Cluster-1295.51440,Cluster-1295.100018,Cluster-1295.132036,Clu…
GO:0016070	RNA metabolic process	biological_process	3.567e-05	0.00084007	2563	16047	8973	66780	Cluster-1295.163321,Cluster-1295.171817,Cluster-1295.170765,Cluster-1295.130349,Cluster-1295.118427,Cluster-1295.158468,Cluster-1295.122411,Cluster-1295.147781,Cluster-1295.136395,Cluster-1295.71994,Cluster-1295.128184,Cluster-1295.119664,Cluster-1295.80480,Cluster-1295.251501,Cluster-1295.79747,Cluster-1295.23198,Cluster-1295.75980,Cluster-1295.79288,Cluster-1295.79609,Cluster-1295.80629,Cluster…
GO:1901575	organic substance catabolic process	biological_process	3.6793e-05	0.00086251	663	16047	2207	66780	Cluster-1295.171878,Cluster-1295.210573,Cluster-1295.156974,Cluster-1295.4539,Cluster-1295.145903,Cluster-1295.177976,Cluster-1295.76165,Cluster-1295.127648,Cluster-1295.189412,Cluster-1295.228859,Cluster-1295.172645,Cluster-1295.200142,Cluster-1295.80463,Cluster-1295.79759,Cluster-1295.80612,Cluster-1295.99755,Cluster-1295.82053,Cluster-1295.174797,Cluster-1295.146126,Cluster-1295.153106,Cluster…
GO:0009308	amine metabolic process	biological_process	3.9266e-05	0.00091207	151	16047	458	66780	Cluster-1295.144977,Cluster-1295.171526,Cluster-1295.245314,Cluster-1295.179618,Cluster-1295.206252,Cluster-1295.128885,Cluster-1295.141104,Cluster-1295.122593,Cluster-1295.104950,Cluster-1295.9867,Cluster-1295.135009,Cluster-1295.199705,Cluster-1295.74599,Cluster-1295.163646,Cluster-1295.96611,Cluster-1295.77688,Cluster-1295.159946,Cluster-1295.89630,Cluster-1295.122166,Cluster-1295.91241,Cluste…
GO:0006576	cellular biogenic amine metabolic process	biological_process	3.9631e-05	0.00091223	137	16047	410	66780	Cluster-1295.120466,Cluster-1295.82053,Cluster-1295.25645,Cluster-1295.153352,Cluster-1295.148245,Cluster-1295.228859,Cluster-1295.249184,Cluster-1295.80132,Cluster-1295.120152,Cluster-1295.225281,Cluster-1295.179593,Cluster-1295.82052,Cluster-1295.177458,Cluster-1295.15222,Cluster-1295.100351,Cluster-1295.189796,Cluster-1295.116335,Cluster-1295.67902,Cluster-1295.212363,Cluster-1295.48968,Cluste…
GO:0044106	cellular amine metabolic process	biological_process	3.9631e-05	0.00091223	137	16047	410	66780	Cluster-1295.171789,Cluster-1295.88999,Cluster-1295.137906,Cluster-1295.178871,Cluster-1295.139805,Cluster-1295.82058,Cluster-1295.24820,Cluster-1295.208278,Cluster-1295.54424,Cluster-1295.136864,Cluster-1295.194099,Cluster-1295.82051,Cluster-1295.180251,Cluster-1295.135009,Cluster-1295.199705,Cluster-1295.74599,Cluster-1295.77688,Cluster-1295.163646,Cluster-1295.96611,Cluster-1295.91241,Cluster-…
GO:0072527	pyrimidine-containing compound metabolic process	biological_process	7.0647e-05	0.0016116	273	16047	933	66780	Cluster-1295.133907,Cluster-1295.131900,Cluster-1295.163150,Cluster-1295.77483,Cluster-1295.73746,Cluster-1295.77382,Cluster-1295.78626,Cluster-1295.162019,Cluster-1295.140876,Cluster-1295.138338,Cluster-1295.184945,Cluster-1295.1493,Cluster-1295.139395,Cluster-1295.73243,Cluster-1295.128877,Cluster-1295.13590,Cluster-1295.120330,Cluster-1295.56243,Cluster-1295.17558,Cluster-1295.161065,Cluster-1…
GO:0072524	pyridine-containing compound metabolic process	biological_process	0.00011952	0.0025762	122	16047	415	66780	Cluster-1295.139805,Cluster-1295.79430,Cluster-1295.82058,Cluster-1295.79313,Cluster-1295.135206,Cluster-1295.92748,Cluster-1295.16387,Cluster-1295.53683,Cluster-1295.116711,Cluster-1295.85379,Cluster-1295.72794,Cluster-1295.80561,Cluster-1295.189148,Cluster-1295.139731,Cluster-1295.110964,Cluster-1295.145122,Cluster-1295.50835,Cluster-1295.174558,Cluster-1295.69764,Cluster-1295.82062,Cluster-129…
GO:0006260	DNA replication	biological_process	0.00012608	0.0027062	527	16047	1679	66780	Cluster-1295.108999,Cluster-1295.80220,Cluster-1295.118414,Cluster-1295.163309,Cluster-1295.222460,Cluster-1295.100951,Cluster-1295.224756,Cluster-1295.134389,Cluster-1295.101125,Cluster-1295.89062,Cluster-1295.226137,Cluster-1295.76872,Cluster-1295.178164,Cluster-1295.84730,Cluster-1295.91792,Cluster-1295.150769,Cluster-1295.132790,Cluster-1295.148089,Cluster-1295.73189,Cluster-1295.134503,Clust…
GO:0009072	aromatic amino acid family metabolic process	biological_process	0.00014276	0.003026	192	16047	568	66780	Cluster-1295.143477,Cluster-1295.120466,Cluster-1295.190771,Cluster-1295.174769,Cluster-1295.82053,Cluster-1295.129325,Cluster-1295.228859,Cluster-1295.114431,Cluster-1295.177458,Cluster-1295.131869,Cluster-1295.82052,Cluster-1295.189796,Cluster-1295.100351,Cluster-1295.133705,Cluster-1295.170986,Cluster-1295.134000,Cluster-1295.116335,Cluster-1295.104581,Cluster-1295.190770,Cluster-1295.120525,C…
GO:0006165	nucleoside diphosphate phosphorylation	biological_process	0.00014622	0.003061	85	16047	289	66780	Cluster-1295.179616,Cluster-1295.184613,Cluster-1295.24824,Cluster-1295.131124,Cluster-1295.143092,Cluster-1295.123392,Cluster-1295.123701,Cluster-1295.156643,Cluster-1295.158589,Cluster-1295.79255,Cluster-1295.76922,Cluster-1295.130068,Cluster-1295.82025,Cluster-1295.85330,Cluster-1295.136267,Cluster-1295.72540,Cluster-1295.40098,Cluster-1295.221281,Cluster-1295.82053,Cluster-1295.136268,Cluster…
GO:0046939	nucleotide phosphorylation	biological_process	0.00014622	0.003061	85	16047	289	66780	Cluster-1295.82025,Cluster-1295.136267,Cluster-1295.85330,Cluster-1295.130068,Cluster-1295.76922,Cluster-1295.158589,Cluster-1295.79255,Cluster-1295.123392,Cluster-1295.156643,Cluster-1295.123701,Cluster-1295.221281,Cluster-1295.40098,Cluster-1295.72540,Cluster-1295.131124,Cluster-1295.24824,Cluster-1295.184613,Cluster-1295.179616,Cluster-1295.143092,Cluster-1295.147125,Cluster-1295.82052,Cluster…
GO:0022402	cell cycle process	biological_process	0.00018703	0.0038834	361	16047	1081	66780	Cluster-1295.168290,Cluster-1295.78052,Cluster-1295.89322,Cluster-1295.183809,Cluster-1295.80628,Cluster-1295.92200,Cluster-1295.83089,Cluster-1295.119664,Cluster-1295.6926,Cluster-1295.19870,Cluster-1295.100058,Cluster-1295.157109,Cluster-1295.131596,Cluster-1295.199317,Cluster-1295.86429,Cluster-1295.148353,Cluster-1295.138216,Cluster-1295.138724,Cluster-1295.44248,Cluster-1295.86928,Cluster-12…
GO:0046496	nicotinamide nucleotide metabolic process	biological_process	0.00019756	0.0040854	105	16047	356	66780	Cluster-1295.76922,Cluster-1295.130068,Cluster-1295.136267,Cluster-1295.82025,Cluster-1295.85330,Cluster-1295.95468,Cluster-1295.123392,Cluster-1295.79255,Cluster-1295.221281,Cluster-1295.72540,Cluster-1295.53218,Cluster-1295.40098,Cluster-1295.131265,Cluster-1295.155120,Cluster-1295.131124,Cluster-1295.163642,Cluster-1295.179616,Cluster-1295.123998,Cluster-1295.93984,Cluster-1295.79708,Cluster-1…
GO:0006090	pyruvate metabolic process	biological_process	0.00024035	0.0048519	140	16047	473	66780	Cluster-1295.83740,Cluster-1295.61972,Cluster-1295.139653,Cluster-1295.172978,Cluster-1295.136268,Cluster-1295.150261,Cluster-1295.118284,Cluster-1295.181154,Cluster-1295.155153,Cluster-1295.187039,Cluster-1295.73866,Cluster-1295.139697,Cluster-1295.172792,Cluster-1295.82048,Cluster-1295.183000,Cluster-1295.69447,Cluster-1295.141643,Cluster-1295.209899,Cluster-1295.220747,Cluster-1295.44439,Clust…
GO:0018130	heterocycle biosynthetic process	biological_process	0.00024419	0.0049098	2428	16047	8686	66780	Cluster-1295.177939,Cluster-1295.206608,Cluster-1295.145626,Cluster-1295.140693,Cluster-1295.218377,Cluster-1295.92269,Cluster-1295.110508,Cluster-1295.81457,Cluster-1295.161926,Cluster-1295.121683,Cluster-1295.172399,Cluster-1295.28394,Cluster-42042.0,Cluster-1295.114168,Cluster-1295.101691,Cluster-1295.249345,Cluster-1295.142479,Cluster-1295.41650,Cluster-1295.180935,Cluster-1295.77666,Cluster-…
GO:1901362	organic cyclic compound biosynthetic process	biological_process	0.00026115	0.0052301	2457	16047	8795	66780	Cluster-1295.142231,Cluster-1295.90156,Cluster-1295.170970,Cluster-1295.101640,Cluster-1295.118065,Cluster-1295.176737,Cluster-1295.18343,Cluster-1295.166052,Cluster-1295.181843,Cluster-1295.79076,Cluster-1295.28423,Cluster-1295.195860,Cluster-1295.139435,Cluster-1295.145586,Cluster-1295.78814,Cluster-1295.194455,Cluster-1295.112164,Cluster-1295.135310,Cluster-1295.212306,Cluster-1295.177233,Clus…
GO:0019497	hexachlorocyclohexane metabolic process	biological_process	0.0002895	0.0056861	113	16047	224	66780	Cluster-1295.196094,Cluster-1295.170247,Cluster-1295.178968,Cluster-1295.77850,Cluster-1295.143218,Cluster-1295.190134,Cluster-1295.137427,Cluster-1295.198518,Cluster-1295.130911,Cluster-1295.131165,Cluster-1295.87697,Cluster-1295.171355,Cluster-1295.132172,Cluster-1295.135546,Cluster-1295.83479,Cluster-1295.77849,Cluster-1295.237770,Cluster-1295.151008,Cluster-79347.0,Cluster-1295.121368,Cluster…
GO:0000281	mitotic cytokinesis	biological_process	0.00029624	0.0057336	116	16047	276	66780	Cluster-1295.206236,Cluster-1295.97295,Cluster-1295.209109,Cluster-1295.78052,Cluster-1295.92269,Cluster-1295.168290,Cluster-1295.207057,Cluster-1295.197065,Cluster-1295.83089,Cluster-1295.158070,Cluster-1295.206608,Cluster-1295.6926,Cluster-1295.108488,Cluster-1295.89322,Cluster-1295.80628,Cluster-1295.152859,Cluster-1295.150600,Cluster-1295.131596,Cluster-1295.115823,Cluster-1295.116161,Cluster…
GO:0061640	cytoskeleton-dependent cytokinesis	biological_process	0.00029624	0.0057336	116	16047	276	66780	Cluster-1295.183023,Cluster-1295.177011,Cluster-1295.155667,Cluster-1295.134353,Cluster-1295.132166,Cluster-1295.132284,Cluster-1295.151086,Cluster-1295.147166,Cluster-1295.164921,Cluster-1295.191616,Cluster-1295.147695,Cluster-1295.114309,Cluster-1295.95637,Cluster-1295.31754,Cluster-1295.141709,Cluster-1295.215510,Cluster-1295.74773,Cluster-1295.76944,Cluster-1295.176916,Cluster-1295.134242,Clu…
GO:0042196	chlorinated hydrocarbon metabolic process	biological_process	0.00029756	0.0057336	119	16047	243	66780	Cluster-1295.158396,Cluster-1295.153290,Cluster-1295.64171,Cluster-1295.196095,Cluster-1295.39844,Cluster-1295.122606,Cluster-1295.132101,Cluster-1295.119847,Cluster-1295.153106,Cluster-1295.143689,Cluster-1295.8271,Cluster-1295.140268,Cluster-1295.245632,Cluster-1295.152334,Cluster-1295.177859,Cluster-1295.245223,Cluster-1295.171356,Cluster-1295.184509,Cluster-1295.168490,Cluster-1295.118769,Clu…
GO:0042197	halogenated hydrocarbon metabolic process	biological_process	0.00029756	0.0057336	119	16047	243	66780	Cluster-1295.170247,Cluster-1295.196094,Cluster-1295.143218,Cluster-1295.190134,Cluster-1295.178968,Cluster-1295.77850,Cluster-1295.130911,Cluster-1295.198518,Cluster-1295.137427,Cluster-1295.77849,Cluster-1295.83479,Cluster-1295.237770,Cluster-1295.135546,Cluster-1295.171355,Cluster-1295.132172,Cluster-1295.87697,Cluster-1295.47109,Cluster-1295.131165,Cluster-1295.47110,Cluster-1295.177248,Clust…
GO:0006928	movement of cell or subcellular component	biological_process	0.00030431	0.0058416	247	16047	678	66780	Cluster-1295.83089,Cluster-1295.130913,Cluster-1295.238212,Cluster-1295.61926,Cluster-1295.78293,Cluster-1295.223014,Cluster-1295.80628,Cluster-1295.112089,Cluster-1295.127434,Cluster-1295.90365,Cluster-1295.77612,Cluster-1295.125212,Cluster-1295.178531,Cluster-1295.168290,Cluster-1295.128147,Cluster-1295.103405,Cluster-1295.38821,Cluster-1295.249198,Cluster-1295.160866,Cluster-1295.113330,Cluste…
GO:0006805	xenobiotic metabolic process	biological_process	0.00031356	0.0059297	129	16047	271	66780	Cluster-1295.209700,Cluster-1295.130125,Cluster-1295.162551,Cluster-1295.22879,Cluster-1295.65575,Cluster-1295.192236,Cluster-1295.28447,Cluster-1295.204158,Cluster-1295.167614,Cluster-1295.129961,Cluster-1295.208278,Cluster-1295.203489,Cluster-1295.179082,Cluster-1295.188452,Cluster-1295.252768,Cluster-1295.77203,Cluster-1295.83483,Cluster-1295.148683,Cluster-1295.134955,Cluster-1295.9867,Cluste…
GO:0009410	response to xenobiotic stimulus	biological_process	0.00031356	0.0059297	129	16047	271	66780	Cluster-1295.65575,Cluster-1295.192236,Cluster-1295.28447,Cluster-1295.204158,Cluster-1295.167614,Cluster-1295.208278,Cluster-1295.129961,Cluster-1295.203489,Cluster-1295.209700,Cluster-1295.130125,Cluster-1295.162551,Cluster-1295.22879,Cluster-1295.83483,Cluster-1295.148683,Cluster-1295.179082,Cluster-1295.188452,Cluster-1295.252768,Cluster-1295.77203,Cluster-1295.118278,Cluster-1295.11881,Clust…
GO:0071466	cellular response to xenobiotic stimulus	biological_process	0.00031356	0.0059297	129	16047	271	66780	Cluster-1295.121368,Cluster-79347.0,Cluster-1295.177248,Cluster-1295.97299,Cluster-1295.245635,Cluster-1295.174148,Cluster-1295.121063,Cluster-1295.118769,Cluster-1295.228859,Cluster-1295.143218,Cluster-1295.178968,Cluster-1295.137427,Cluster-1295.237770,Cluster-1295.131165,Cluster-1295.153106,Cluster-1295.39844,Cluster-1295.64171,Cluster-1295.158396,Cluster-1295.168490,Cluster-1295.245223,Cluste…
GO:0019438	aromatic compound biosynthetic process	biological_process	0.00034221	0.0064476	2394	16047	8564	66780	Cluster-1295.43887,Cluster-1295.148617,Cluster-1295.146646,Cluster-1295.218266,Cluster-1295.79457,Cluster-1295.196067,Cluster-1295.234529,Cluster-1295.125016,Cluster-1295.24190,Cluster-1295.167970,Cluster-1295.130964,Cluster-1295.234161,Cluster-1295.33390,Cluster-1295.237078,Cluster-1295.146165,Cluster-1295.41402,Cluster-1295.76922,Cluster-1295.98549,Cluster-1295.236763,Cluster-1295.85455,Cluster…
GO:0019362	pyridine nucleotide metabolic process	biological_process	0.00034486	0.0064585	109	16047	375	66780	Cluster-1295.79430,Cluster-1295.139805,Cluster-1295.82058,Cluster-1295.79313,Cluster-1295.135206,Cluster-1295.92748,Cluster-1295.16387,Cluster-1295.53683,Cluster-1295.116711,Cluster-1295.72794,Cluster-1295.80561,Cluster-1295.189148,Cluster-1295.139731,Cluster-1295.110964,Cluster-1295.69764,Cluster-1295.82062,Cluster-1295.179270,Cluster-1295.101477,Cluster-1295.79710,Cluster-1295.79235,Cluster-129…
GO:0043933	macromolecular complex subunit organization	biological_process	0.00034533	0.0064585	578	16047	1822	66780	Cluster-1295.178855,Cluster-1295.203926,Cluster-1295.170538,Cluster-1295.156611,Cluster-1295.116920,Cluster-1295.9789,Cluster-1295.144488,Cluster-1295.18082,Cluster-1295.229640,Cluster-1295.148710,Cluster-1295.141174,Cluster-1295.80084,Cluster-1295.158760,Cluster-1295.170276,Cluster-1295.179990,Cluster-1295.180860,Cluster-1295.151826,Cluster-1295.80523,Cluster-1295.140617,Cluster-1295.155235,Clus…
GO:0016043	cellular component organization	biological_process	0.00035372	0.0065911	1417	16047	4792	66780	Cluster-1295.118159,Cluster-1295.167104,Cluster-1295.91320,Cluster-1295.95906,Cluster-1295.77571,Cluster-1295.135423,Cluster-42704.0,Cluster-1295.176658,Cluster-1295.98664,Cluster-1295.106672,Cluster-1295.156152,Cluster-1295.175610,Cluster-1295.12,Cluster-1295.1591,Cluster-1295.62587,Cluster-1295.139420,Cluster-1295.140226,Cluster-1295.133579,Cluster-1295.80281,Cluster-1295.164921,Cluster-1295.11…
GO:0006351	transcription, DNA-templated	biological_process	0.00042102	0.007649	1996	16047	6981	66780	Cluster-1295.165181,Cluster-1295.43793,Cluster-1295.28133,Cluster-1295.181085,Cluster-1295.113816,Cluster-1295.46997,Cluster-1295.96292,Cluster-1295.160129,Cluster-1295.63367,Cluster-1295.119217,Cluster-1295.103876,Cluster-1295.159181,Cluster-1295.139523,Cluster-1295.51772,Cluster-1295.91176,Cluster-1295.215510,Cluster-1295.122717,Cluster-1295.125522,Cluster-1295.115975,Cluster-1295.145997,Cluste…
GO:0097659	nucleic acid-templated transcription	biological_process	0.00042102	0.007649	1996	16047	6981	66780	Cluster-1295.128863,Cluster-1295.169075,Cluster-1295.78756,Cluster-1295.75744,Cluster-1295.171832,Cluster-1295.87881,Cluster-1295.169803,Cluster-1295.171140,Cluster-1295.118580,Cluster-1295.80588,Cluster-1295.125319,Cluster-1295.128885,Cluster-1295.166530,Cluster-1295.164501,Cluster-1295.81448,Cluster-1295.172308,Cluster-1295.174052,Cluster-1295.175631,Cluster-1295.162229,Cluster-1295.140318,Clus…
GO:0006570	tyrosine metabolic process	biological_process	0.0004511	0.0081664	161	16047	463	66780	Cluster-1295.139030,Cluster-1295.82056,Cluster-1295.211131,Cluster-1295.82050,Cluster-1295.80623,Cluster-1295.78462,Cluster-1295.113057,Cluster-1295.78347,Cluster-1295.176284,Cluster-1295.82605,Cluster-1295.165675,Cluster-1295.82055,Cluster-1295.179872,Cluster-1295.82409,Cluster-1295.100376,Cluster-1295.168031,Cluster-1295.75900,Cluster-1295.156334,Cluster-1295.83683,Cluster-1295.141845,Cluster-1…
GO:0009132	nucleoside diphosphate metabolic process	biological_process	0.0004722	0.0084879	92	16047	323	66780	Cluster-1295.189796,Cluster-1295.93871,Cluster-1295.82048,Cluster-1295.183000,Cluster-1295.127648,Cluster-1295.100351,Cluster-1295.147125,Cluster-1295.82052,Cluster-1295.176428,Cluster-1295.187039,Cluster-1295.18884,Cluster-1295.73866,Cluster-1295.139697,Cluster-1295.154940,Cluster-1295.136268,Cluster-1295.82053,Cluster-1295.181154,Cluster-1295.111091,Cluster-1295.118284,Cluster-1295.61972,Cluste…
GO:0039526	modulation by virus of host apoptotic process	biological_process	0.00052417	0.0091317	13	16047	22	66780	Cluster-69279.1,Cluster-1295.96776,Cluster-1295.113813,Cluster-1295.106525,Cluster-1295.88946,Cluster-1295.167750,Cluster-1295.75541,Cluster-1295.175018,Cluster-1295.50930,Cluster-1295.44514,Cluster-1295.224667,Cluster-1295.9716,Cluster-1295.58987
GO:0044531	modulation of programmed cell death in other organism	biological_process	0.00052417	0.0091317	13	16047	22	66780	Cluster-1295.75541,Cluster-1295.175018,Cluster-1295.167750,Cluster-1295.50930,Cluster-1295.224667,Cluster-1295.44514,Cluster-1295.9716,Cluster-1295.58987,Cluster-69279.1,Cluster-1295.96776,Cluster-1295.113813,Cluster-1295.106525,Cluster-1295.88946
GO:0044532	modulation of apoptotic process in other organism	biological_process	0.00052417	0.0091317	13	16047	22	66780	Cluster-69279.1,Cluster-1295.106525,Cluster-1295.88946,Cluster-1295.113813,Cluster-1295.96776,Cluster-1295.44514,Cluster-1295.224667,Cluster-1295.50930,Cluster-1295.75541,Cluster-1295.175018,Cluster-1295.167750,Cluster-1295.58987,Cluster-1295.9716
GO:0052040	modulation by symbiont of host programmed cell death	biological_process	0.00052417	0.0091317	13	16047	22	66780	Cluster-1295.88946,Cluster-1295.106525,Cluster-1295.113813,Cluster-1295.96776,Cluster-69279.1,Cluster-1295.58987,Cluster-1295.9716,Cluster-1295.224667,Cluster-1295.44514,Cluster-1295.50930,Cluster-1295.167750,Cluster-1295.75541,Cluster-1295.175018
GO:0052150	modulation by symbiont of host apoptotic process	biological_process	0.00052417	0.0091317	13	16047	22	66780	Cluster-1295.9716,Cluster-1295.58987,Cluster-1295.175018,Cluster-1295.75541,Cluster-1295.167750,Cluster-1295.44514,Cluster-1295.224667,Cluster-1295.50930,Cluster-1295.113813,Cluster-1295.96776,Cluster-1295.106525,Cluster-1295.88946,Cluster-69279.1
GO:0052248	modulation of programmed cell death in other organism involved in symbiotic interaction	biological_process	0.00052417	0.0091317	13	16047	22	66780	Cluster-1295.106525,Cluster-1295.88946,Cluster-1295.96776,Cluster-1295.113813,Cluster-69279.1,Cluster-1295.58987,Cluster-1295.9716,Cluster-1295.50930,Cluster-1295.224667,Cluster-1295.44514,Cluster-1295.167750,Cluster-1295.75541,Cluster-1295.175018
GO:0052433	modulation by organism of apoptotic process in other organism involved in symbiotic interaction	biological_process	0.00052417	0.0091317	13	16047	22	66780	Cluster-69279.1,Cluster-1295.88946,Cluster-1295.106525,Cluster-1295.113813,Cluster-1295.96776,Cluster-1295.224667,Cluster-1295.44514,Cluster-1295.50930,Cluster-1295.75541,Cluster-1295.167750,Cluster-1295.175018,Cluster-1295.58987,Cluster-1295.9716
GO:0006096	glycolytic process	biological_process	0.00054771	0.0093183	72	16047	253	66780	Cluster-1295.179618,Cluster-1295.82055,Cluster-1295.78347,Cluster-1295.82050,Cluster-1295.78462,Cluster-1295.98619,Cluster-1295.82056,Cluster-1295.132271,Cluster-1295.183772,Cluster-1295.77688,Cluster-1295.180477,Cluster-1295.179612,Cluster-1295.124264,Cluster-1295.216374,Cluster-70266.0,Cluster-1295.110200,Cluster-1295.147127,Cluster-1295.85328,Cluster-1295.113159,Cluster-1295.117617,Cluster-129…
GO:0006757	ATP generation from ADP	biological_process	0.00054771	0.0093183	72	16047	253	66780	Cluster-1295.78347,Cluster-1295.82050,Cluster-1295.78462,Cluster-1295.98619,Cluster-1295.82056,Cluster-1295.132271,Cluster-1295.82055,Cluster-1295.179618,Cluster-1295.147127,Cluster-1295.110200,Cluster-1295.113159,Cluster-1295.85328,Cluster-1295.117617,Cluster-1295.159946,Cluster-1295.131375,Cluster-1295.183772,Cluster-1295.180477,Cluster-1295.77688,Cluster-1295.124264,Cluster-1295.179612,Cluster…
GO:0009135	purine nucleoside diphosphate metabolic process	biological_process	0.00054771	0.0093183	72	16047	253	66780	Cluster-1295.82051,Cluster-1295.76920,Cluster-1295.101480,Cluster-1295.178371,Cluster-1295.61966,Cluster-1295.69764,Cluster-1295.179270,Cluster-1295.82062,Cluster-1295.101477,Cluster-1295.116711,Cluster-1295.80561,Cluster-1295.139731,Cluster-1295.110964,Cluster-1295.189148,Cluster-1295.135206,Cluster-1295.79430,Cluster-1295.82058,Cluster-1295.92748,Cluster-1295.16387,Cluster-1295.53683,Cluster-12…
GO:0009179	purine ribonucleoside diphosphate metabolic process	biological_process	0.00054771	0.0093183	72	16047	253	66780	Cluster-1295.143092,Cluster-1295.131124,Cluster-1295.179616,Cluster-1295.221281,Cluster-1295.72540,Cluster-1295.40098,Cluster-1295.76922,Cluster-1295.82025,Cluster-1295.85330,Cluster-1295.136267,Cluster-1295.130068,Cluster-1295.123392,Cluster-1295.79255,Cluster-1295.61972,Cluster-1295.118284,Cluster-1295.181154,Cluster-1295.111091,Cluster-1295.136268,Cluster-1295.82053,Cluster-1295.139697,Cluster…
GO:0009185	ribonucleoside diphosphate metabolic process	biological_process	0.00054771	0.0093183	72	16047	253	66780	Cluster-1295.76920,Cluster-1295.82051,Cluster-1295.61966,Cluster-1295.101480,Cluster-1295.178371,Cluster-1295.69764,Cluster-1295.101477,Cluster-1295.82062,Cluster-1295.179270,Cluster-1295.80561,Cluster-1295.116711,Cluster-1295.189148,Cluster-1295.110964,Cluster-1295.139731,Cluster-1295.92748,Cluster-1295.82058,Cluster-1295.79430,Cluster-1295.135206,Cluster-1295.16387,Cluster-1295.53683,Cluster-12…
GO:0046031	ADP metabolic process	biological_process	0.00054771	0.0093183	72	16047	253	66780	Cluster-1295.53683,Cluster-1295.16387,Cluster-1295.79430,Cluster-1295.82058,Cluster-1295.135206,Cluster-1295.92748,Cluster-1295.189148,Cluster-1295.139731,Cluster-1295.110964,Cluster-1295.116711,Cluster-1295.80561,Cluster-1295.82062,Cluster-1295.179270,Cluster-1295.101477,Cluster-1295.69764,Cluster-1295.178371,Cluster-1295.101480,Cluster-1295.61966,Cluster-1295.82051,Cluster-1295.76920,Cluster-70…
GO:0048870	cell motility	biological_process	0.00061564	0.010356	145	16047	381	66780	Cluster-1295.115975,Cluster-1295.168994,Cluster-1295.151923,Cluster-1295.178294,Cluster-1295.56740,Cluster-1295.147166,Cluster-1295.222996,Cluster-1295.80140,Cluster-1295.232569,Cluster-1295.142291,Cluster-1295.163529,Cluster-1295.152005,Cluster-1295.152602,Cluster-1295.115933,Cluster-1295.131513,Cluster-1295.145665,Cluster-1295.26736,Cluster-1295.80630,Cluster-1295.219748,Cluster-1295.109537,Clu…
GO:0051674	localization of cell	biological_process	0.00061564	0.010356	145	16047	381	66780	Cluster-1295.115823,Cluster-1295.62585,Cluster-1295.113330,Cluster-1295.160866,Cluster-1295.188850,Cluster-1295.86429,Cluster-1295.177345,Cluster-1295.80354,Cluster-1295.77612,Cluster-1295.90365,Cluster-1295.38821,Cluster-1295.178531,Cluster-1295.168290,Cluster-1295.125212,Cluster-1295.130913,Cluster-1295.83089,Cluster-1295.223014,Cluster-1295.80628,Cluster-1295.112089,Cluster-1295.79736,Cluster-…
GO:0032774	RNA biosynthetic process	biological_process	0.0006189	0.010356	2011	16047	7062	66780	Cluster-1295.179573,Cluster-1295.170212,Cluster-1295.166951,Cluster-1295.178216,Cluster-1295.156249,Cluster-1295.54132,Cluster-1295.145148,Cluster-1295.181257,Cluster-1295.108669,Cluster-1295.162498,Cluster-1295.131179,Cluster-1295.95835,Cluster-1295.80036,Cluster-1295.94390,Cluster-1295.129973,Cluster-1295.68722,Cluster-1295.176378,Cluster-1295.203198,Cluster-1295.78629,Cluster-1295.93633,Cluste…
GO:0043093	FtsZ-dependent cytokinesis	biological_process	0.00065392	0.010907	100	16047	230	66780	Cluster-1295.150312,Cluster-1295.177663,Cluster-1295.87660,Cluster-1295.117419,Cluster-1295.80855,Cluster-1295.79719,Cluster-1295.75844,Cluster-1295.72485,Cluster-1295.40738,Cluster-1295.78239,Cluster-1295.77866,Cluster-1295.115636,Cluster-1295.145664,Cluster-1295.96934,Cluster-1295.101640,Cluster-1295.138724,Cluster-1295.44248,Cluster-1295.138216,Cluster-1295.177101,Cluster-1295.44112,Cluster-12…
GO:0000278	mitotic cell cycle	biological_process	0.00071015	0.011767	206	16047	574	66780	Cluster-1295.209109,Cluster-1295.78052,Cluster-1295.206236,Cluster-1295.168290,Cluster-1295.158070,Cluster-1295.6926,Cluster-1295.117156,Cluster-1295.119664,Cluster-1295.83089,Cluster-1295.79399,Cluster-1295.92200,Cluster-1295.183809,Cluster-1295.80628,Cluster-1295.108488,Cluster-1295.89322,Cluster-1295.131596,Cluster-1295.157109,Cluster-1295.115823,Cluster-1295.116161,Cluster-1295.62585,Cluster-…
GO:1903047	mitotic cell cycle process	biological_process	0.00071015	0.011767	206	16047	574	66780	Cluster-1295.148353,Cluster-1295.62251,Cluster-1295.177345,Cluster-1295.80354,Cluster-1295.116161,Cluster-1295.115823,Cluster-1295.157109,Cluster-1295.131596,Cluster-1295.108468,Cluster-1295.179638,Cluster-1295.62585,Cluster-1295.19870,Cluster-1295.180966,Cluster-1295.158619,Cluster-1295.6926,Cluster-1295.158070,Cluster-1295.79399,Cluster-1295.83089,Cluster-1295.119664,Cluster-1295.117156,Cluster…
GO:0006396	RNA processing	biological_process	0.00073831	0.012155	451	16047	1427	66780	Cluster-1295.160489,Cluster-1295.119971,Cluster-1295.67902,Cluster-1295.177822,Cluster-1295.133918,Cluster-1295.177458,Cluster-1295.150997,Cluster-1295.99838,Cluster-1295.79326,Cluster-1295.177030,Cluster-1295.175617,Cluster-1295.175165,Cluster-1295.117782,Cluster-1295.96504,Cluster-1295.75197,Cluster-1295.242024,Cluster-1295.120152,Cluster-1295.249184,Cluster-1295.140486,Cluster-1295.118423,Clus…
GO:0006354	DNA-templated transcription, elongation	biological_process	0.00084274	0.01374	44	16047	106	66780	Cluster-1295.74687,Cluster-1295.79331,Cluster-1295.123951,Cluster-1295.80523,Cluster-1295.140664,Cluster-1295.140623,Cluster-1295.80550,Cluster-1295.172411,Cluster-1295.167349,Cluster-1295.124869,Cluster-1295.161793,Cluster-1295.178161,Cluster-1295.136462,Cluster-1295.176477,Cluster-1295.200208,Cluster-1295.85817,Cluster-1295.80551,Cluster-1295.44311,Cluster-1295.148089,Cluster-1295.118750,Cluste…
GO:0006368	transcription elongation from RNA polymerase II promoter	biological_process	0.00087256	0.014181	37	16047	83	66780	Cluster-1295.176477,Cluster-1295.200208,Cluster-1295.136462,Cluster-1295.161793,Cluster-1295.178161,Cluster-1295.80550,Cluster-1295.140623,Cluster-1295.124869,Cluster-1295.167349,Cluster-1295.140664,Cluster-1295.123951,Cluster-1295.80523,Cluster-1295.74687,Cluster-1295.79331,Cluster-1295.149955,Cluster-1295.114069,Cluster-1295.55114,Cluster-1295.148089,Cluster-1295.118750,Cluster-1295.80551,Clust…
GO:0034754	cellular hormone metabolic process	biological_process	0.00089621	0.014519	27	16047	51	66780	Cluster-1295.193489,Cluster-1295.14153,Cluster-1295.115475,Cluster-1295.176682,Cluster-1295.33543,Cluster-1295.188970,Cluster-1295.80494,Cluster-1295.175686,Cluster-1295.128885,Cluster-1295.86229,Cluster-1295.152500,Cluster-1295.188899,Cluster-1295.152290,Cluster-1295.108600,Cluster-1295.89908,Cluster-1295.122251,Cluster-1295.164907,Cluster-1295.178535,Cluster-1295.170735,Cluster-1295.74599,Clust…
GO:0000917	barrier septum assembly	biological_process	0.00093564	0.014967	109	16047	263	66780	Cluster-1295.147695,Cluster-1295.114309,Cluster-1295.95637,Cluster-1295.31754,Cluster-1295.147166,Cluster-1295.164921,Cluster-1295.191616,Cluster-1295.132284,Cluster-1295.151086,Cluster-1295.177011,Cluster-1295.183023,Cluster-1295.155667,Cluster-1295.132166,Cluster-1295.134353,Cluster-1295.163060,Cluster-1295.173372,Cluster-1295.247332,Cluster-1295.78458,Cluster-1295.250295,Cluster-1295.81431,Clu…
GO:0032506	cytokinetic process	biological_process	0.00093564	0.014967	109	16047	263	66780	Cluster-1295.250295,Cluster-1295.81431,Cluster-1295.247332,Cluster-1295.78458,Cluster-1295.173372,Cluster-1295.163060,Cluster-1295.76944,Cluster-1295.74773,Cluster-1295.176916,Cluster-1295.215510,Cluster-1295.141709,Cluster-1295.79625,Cluster-1295.80630,Cluster-1295.146267,Cluster-1295.73396,Cluster-1295.66194,Cluster-1295.191616,Cluster-1295.164921,Cluster-1295.147166,Cluster-1295.31754,Cluster-…
GO:0090529	cell septum assembly	biological_process	0.00093564	0.014967	109	16047	263	66780	Cluster-1295.11544,Cluster-1295.181257,Cluster-1295.179935,Cluster-1295.200789,Cluster-1295.104078,Cluster-1295.185919,Cluster-1295.160901,Cluster-1295.93841,Cluster-1295.107921,Cluster-1295.78756,Cluster-1295.176543,Cluster-1295.103858,Cluster-1295.137602,Cluster-1295.131077,Cluster-1295.37811,Cluster-1295.203592,Cluster-1295.159944,Cluster-1295.171645,Cluster-1295.194612,Cluster-1295.186252,Clu…
GO:1902410	mitotic cytokinetic process	biological_process	0.00093564	0.014967	109	16047	263	66780	Cluster-1295.93841,Cluster-1295.160901,Cluster-1295.107921,Cluster-1295.179935,Cluster-1295.181257,Cluster-1295.185919,Cluster-1295.104078,Cluster-1295.200789,Cluster-1295.11544,Cluster-1295.186252,Cluster-1295.171645,Cluster-1295.194612,Cluster-1295.131077,Cluster-1295.37811,Cluster-1295.159944,Cluster-1295.203592,Cluster-1295.78756,Cluster-1295.137602,Cluster-1295.103858,Cluster-1295.176543,Clu…
GO:0032505	reproduction of a single-celled organism	biological_process	0.00098535	0.015711	100	16047	234	66780	Cluster-1295.177101,Cluster-1295.138216,Cluster-1295.44248,Cluster-1295.138724,Cluster-1295.101640,Cluster-1295.145664,Cluster-1295.96934,Cluster-1295.115636,Cluster-1295.77866,Cluster-1295.78239,Cluster-1295.97083,Cluster-1295.119847,Cluster-1295.127987,Cluster-1295.80534,Cluster-1295.44112,Cluster-1295.117419,Cluster-1295.87660,Cluster-1295.177663,Cluster-1295.150312,Cluster-1295.40738,Cluster-…
GO:0032787	monocarboxylic acid metabolic process	biological_process	0.0010471	0.016595	288	16047	1001	66780	Cluster-1295.125480,Cluster-1295.155418,Cluster-1295.82000,Cluster-1295.221281,Cluster-1295.40098,Cluster-1295.131265,Cluster-82162.0,Cluster-1295.38411,Cluster-1295.131124,Cluster-1295.129821,Cluster-1295.186243,Cluster-1295.148074,Cluster-1295.233980,Cluster-1295.252976,Cluster-1295.149394,Cluster-1295.171878,Cluster-1295.3292,Cluster-1295.123589,Cluster-1295.177458,Cluster-1295.78941,Cluster-1…
GO:0034470	ncRNA processing	biological_process	0.0011761	0.018243	247	16047	756	66780	Cluster-21369.0,Cluster-1295.92491,Cluster-1295.159105,Cluster-1295.103853,Cluster-1295.175170,Cluster-1295.142403,Cluster-1295.152359,Cluster-1295.98386,Cluster-1295.103033,Cluster-1295.111311,Cluster-1295.175080,Cluster-1295.116957,Cluster-1295.135378,Cluster-1295.133798,Cluster-1295.245314,Cluster-1295.145832,Cluster-1295.77285,Cluster-1295.78942,Cluster-1295.118537,Cluster-1295.89630,Cluster-…
GO:0019050	suppression by virus of host apoptotic process	biological_process	0.001187	0.018243	9	16047	13	66780	Cluster-69279.1,Cluster-1295.88946,Cluster-1295.113813,Cluster-1295.96776,Cluster-1295.224667,Cluster-1295.44514,Cluster-1295.175018,Cluster-1295.58987,Cluster-1295.9716
GO:0033668	negative regulation by symbiont of host apoptotic process	biological_process	0.001187	0.018243	9	16047	13	66780	Cluster-1295.58987,Cluster-1295.9716,Cluster-1295.224667,Cluster-1295.44514,Cluster-1295.175018,Cluster-1295.88946,Cluster-1295.96776,Cluster-1295.113813,Cluster-69279.1
GO:0052041	negative regulation by symbiont of host programmed cell death	biological_process	0.001187	0.018243	9	16047	13	66780	Cluster-1295.88946,Cluster-1295.96776,Cluster-1295.113813,Cluster-69279.1,Cluster-1295.58987,Cluster-1295.9716,Cluster-1295.224667,Cluster-1295.44514,Cluster-1295.175018
GO:0052490	negative regulation by organism of programmed cell death in other organism involved in symbiotic interaction	biological_process	0.001187	0.018243	9	16047	13	66780	Cluster-1295.88946,Cluster-1295.96776,Cluster-1295.113813,Cluster-69279.1,Cluster-1295.58987,Cluster-1295.9716,Cluster-1295.224667,Cluster-1295.44514,Cluster-1295.175018
GO:0000910	cytokinesis	biological_process	0.0012324	0.018884	129	16047	328	66780	Cluster-1295.147166,Cluster-1295.191616,Cluster-1295.164921,Cluster-1295.114309,Cluster-1295.147695,Cluster-1295.173488,Cluster-1295.132166,Cluster-1295.151086,Cluster-1295.177526,Cluster-1295.81431,Cluster-1295.163060,Cluster-1295.173372,Cluster-1295.134242,Cluster-1295.215510,Cluster-1295.76944,Cluster-1295.80630,Cluster-1295.160901,Cluster-1295.11544,Cluster-1295.151845,Cluster-1295.113159,Clu…
GO:0022607	cellular component assembly	biological_process	0.001281	0.019569	678	16047	2152	66780	Cluster-1295.89794,Cluster-1295.47123,Cluster-1295.176043,Cluster-1295.181209,Cluster-1295.133940,Cluster-1295.73746,Cluster-1295.161787,Cluster-1295.140035,Cluster-1295.131077,Cluster-1295.76630,Cluster-1295.80093,Cluster-1295.84314,Cluster-1295.75394,Cluster-1295.107921,Cluster-1295.146248,Cluster-1295.133895,Cluster-1295.173276,Cluster-1295.179935,Cluster-1295.88544,Cluster-1295.241941,Cluster…
GO:0006366	transcription from RNA polymerase II promoter	biological_process	0.0012867	0.019597	194	16047	560	66780	Cluster-1295.140119,Cluster-1295.115636,Cluster-1295.73450,Cluster-1295.174982,Cluster-1295.148089,Cluster-1295.95693,Cluster-1295.80551,Cluster-1295.100945,Cluster-1295.25081,Cluster-1295.110269,Cluster-1295.152480,Cluster-1295.80356,Cluster-1295.114812,Cluster-1295.53112,Cluster-1295.161793,Cluster-1295.140623,Cluster-1295.167349,Cluster-1295.73410,Cluster-1295.118414,Cluster-1295.89523,Cluster…
GO:0006771	riboflavin metabolic process	biological_process	0.0013619	0.02062	117	16047	251	66780	Cluster-79347.0,Cluster-1295.121368,Cluster-1295.177248,Cluster-1295.151008,Cluster-1295.97299,Cluster-1295.245635,Cluster-1295.79117,Cluster-1295.174148,Cluster-1295.170689,Cluster-1295.121063,Cluster-1295.118769,Cluster-1295.196094,Cluster-1295.170247,Cluster-1295.143218,Cluster-1295.190134,Cluster-1295.178968,Cluster-1295.77850,Cluster-1295.165688,Cluster-1295.130911,Cluster-1295.137427,Cluste…
GO:0042726	flavin-containing compound metabolic process	biological_process	0.0013619	0.02062	117	16047	251	66780	Cluster-1295.99224,Cluster-1295.138178,Cluster-1295.38700,Cluster-1295.45306,Cluster-1295.189114,Cluster-1295.181727,Cluster-1295.118947,Cluster-1295.190144,Cluster-1295.154020,Cluster-1295.102854,Cluster-1295.37729,Cluster-1295.118278,Cluster-1295.11881,Cluster-1295.102209,Cluster-1295.188970,Cluster-1295.148197,Cluster-1295.121113,Cluster-1295.182947,Cluster-1295.96306,Cluster-1295.208286,Clust…
GO:0008207	C21-steroid hormone metabolic process	biological_process	0.0014012	0.020781	22	16047	39	66780	Cluster-1295.33543,Cluster-1295.80494,Cluster-1295.175686,Cluster-1295.86229,Cluster-1295.193489,Cluster-1295.115475,Cluster-1295.176682,Cluster-1295.108600,Cluster-1295.89908,Cluster-1295.122251,Cluster-1295.152500,Cluster-1295.152290,Cluster-1295.196612,Cluster-1295.77918,Cluster-1295.164907,Cluster-1295.178535,Cluster-1295.170735,Cluster-1295.74599,Cluster-1295.169110,Cluster-1295.165594,Clust…
GO:0008209	androgen metabolic process	biological_process	0.0014012	0.020781	22	16047	39	66780	Cluster-1295.196612,Cluster-1295.77918,Cluster-1295.164907,Cluster-1295.178535,Cluster-1295.74599,Cluster-1295.170735,Cluster-1295.169110,Cluster-1295.18824,Cluster-1295.165594,Cluster-1295.93984,Cluster-1295.33543,Cluster-1295.80494,Cluster-1295.86229,Cluster-1295.175686,Cluster-1295.193489,Cluster-1295.115475,Cluster-1295.176682,Cluster-1295.108600,Cluster-1295.89908,Cluster-1295.122251,Cluster…
GO:0008210	estrogen metabolic process	biological_process	0.0014012	0.020781	22	16047	39	66780	Cluster-1295.93984,Cluster-1295.18824,Cluster-1295.165594,Cluster-1295.169110,Cluster-1295.170735,Cluster-1295.74599,Cluster-1295.178535,Cluster-1295.164907,Cluster-1295.196612,Cluster-1295.77918,Cluster-1295.152290,Cluster-1295.152500,Cluster-1295.122251,Cluster-1295.89908,Cluster-1295.108600,Cluster-1295.176682,Cluster-1295.115475,Cluster-1295.193489,Cluster-1295.175686,Cluster-1295.86229,Clust…
GO:0034654	nucleobase-containing compound biosynthetic process	biological_process	0.0014811	0.021903	2200	16047	7827	66780	Cluster-1295.79235,Cluster-1295.141709,Cluster-1295.98287,Cluster-1295.175996,Cluster-1295.67077,Cluster-1295.24617,Cluster-1295.138171,Cluster-1295.116176,Cluster-1295.74246,Cluster-1295.94153,Cluster-1295.131263,Cluster-1295.203053,Cluster-1295.80550,Cluster-1295.54319,Cluster-1295.6456,Cluster-1295.143943,Cluster-1295.128450,Cluster-1295.179715,Cluster-1295.83078,Cluster-1295.176192,Cluster-61…
GO:0000075	cell cycle checkpoint	biological_process	0.0015019	0.022082	57	16047	141	66780	Cluster-1295.155450,Cluster-1295.89249,Cluster-1295.147166,Cluster-1295.180286,Cluster-1295.44438,Cluster-1295.23124,Cluster-1295.131765,Cluster-1295.103239,Cluster-1295.240078,Cluster-1295.666,Cluster-1295.80591,Cluster-1295.101392,Cluster-1295.91625,Cluster-1295.79448,Cluster-1295.178048,Cluster-1295.76699,Cluster-1295.172672,Cluster-1295.13590,Cluster-1295.50811,Cluster-1295.145665,Cluster-129…
GO:0070647	protein modification by small protein conjugation or removal	biological_process	0.001692	0.024522	276	16047	741	66780	Cluster-1295.199332,Cluster-1295.76994,Cluster-1295.167422,Cluster-1295.98441,Cluster-1295.233465,Cluster-1295.249757,Cluster-1295.137867,Cluster-1295.63484,Cluster-1295.84314,Cluster-1295.178101,Cluster-1295.112435,Cluster-1295.133088,Cluster-1295.13461,Cluster-1295.124639,Cluster-1295.111564,Cluster-1295.210406,Cluster-1295.131866,Cluster-1295.44465,Cluster-1295.18204,Cluster-1295.16996,Cluster…
GO:0034660	ncRNA metabolic process	biological_process	0.0017603	0.025368	322	16047	1044	66780	Cluster-1295.154931,Cluster-1295.98922,Cluster-1295.171628,Cluster-1295.76575,Cluster-1295.74670,Cluster-1295.176216,Cluster-1295.84012,Cluster-1295.164347,Cluster-1295.159862,Cluster-1295.166215,Cluster-1295.83734,Cluster-1295.197659,Cluster-1295.164561,Cluster-1295.80005,Cluster-1295.79894,Cluster-1295.175601,Cluster-1295.33263,Cluster-1295.150020,Cluster-1295.53515,Cluster-1295.96043,Cluster-1…
GO:0043436	oxoacid metabolic process	biological_process	0.0018547	0.026652	895	16047	3129	66780	Cluster-1295.184699,Cluster-1295.225281,Cluster-1295.147658,Cluster-1295.151417,Cluster-1295.21161,Cluster-1295.148353,Cluster-1295.174769,Cluster-1295.144979,Cluster-1295.54431,Cluster-1295.35289,Cluster-1295.111091,Cluster-1295.177183,Cluster-1295.100751,Cluster-1295.136517,Cluster-1295.47996,Cluster-1295.250492,Cluster-1295.120646,Cluster-1295.18884,Cluster-1295.73329,Cluster-1295.154586,Clust…
GO:0019318	hexose metabolic process	biological_process	0.0018666	0.026747	136	16047	483	66780	Cluster-1295.79392,Cluster-1295.166484,Cluster-1295.76939,Cluster-1295.117840,Cluster-1295.179618,Cluster-1295.101781,Cluster-1295.187305,Cluster-1295.216374,Cluster-70266.0,Cluster-1295.77688,Cluster-3833.0,Cluster-1295.142734,Cluster-1295.85328,Cluster-1295.113159,Cluster-1295.117617,Cluster-1295.78055,Cluster-1295.159946,Cluster-1295.143094,Cluster-1295.35801,Cluster-1295.244971,Cluster-1295.1…
GO:0019752	carboxylic acid metabolic process	biological_process	0.001945	0.027793	874	16047	3061	66780	Cluster-1295.180461,Cluster-1295.240892,Cluster-1295.148518,Cluster-1295.178691,Cluster-1295.114605,Cluster-1295.97186,Cluster-1295.16034,Cluster-1295.145365,Cluster-1295.140580,Cluster-1295.125526,Cluster-1295.167641,Cluster-1295.180159,Cluster-1295.121141,Cluster-1295.249460,Cluster-1295.80483,Cluster-1295.101124,Cluster-1295.176159,Cluster-1295.117163,Cluster-1295.203092,Cluster-1295.132046,Cl…
GO:0005975	carbohydrate metabolic process	biological_process	0.0019583	0.027904	582	16047	2122	66780	Cluster-1295.149858,Cluster-1295.176976,Cluster-1295.180581,Cluster-1295.225983,Cluster-1295.80153,Cluster-1295.223166,Cluster-1295.223014,Cluster-1295.164374,Cluster-1295.23642,Cluster-1295.82052,Cluster-1295.147125,Cluster-1295.157249,Cluster-1295.78221,Cluster-1295.92230,Cluster-1295.185145,Cluster-1295.142306,Cluster-1295.189796,Cluster-1295.174148,Cluster-1295.92226,Cluster-1295.97873,Cluste…
GO:0006554	lysine catabolic process	biological_process	0.0020219	0.02852	59	16047	149	66780	Cluster-1295.179178,Cluster-1295.97652,Cluster-1295.171950,Cluster-1295.161792,Cluster-1295.175524,Cluster-1295.77373,Cluster-1295.76847,Cluster-1295.97948,Cluster-1295.41650,Cluster-1295.109179,Cluster-1295.120025,Cluster-1295.74599,Cluster-1295.131116,Cluster-1295.104950,Cluster-1295.129988,Cluster-1295.108831,Cluster-1295.116335,Cluster-1295.127579,Cluster-1295.141104,Cluster-1295.77218,Cluste…
GO:0009068	aspartate family amino acid catabolic process	biological_process	0.0020219	0.02852	59	16047	149	66780	Cluster-1295.139805,Cluster-1295.186243,Cluster-1295.100206,Cluster-1295.137906,Cluster-1295.82614,Cluster-1295.142749,Cluster-1295.131185,Cluster-1295.249460,Cluster-1295.117161,Cluster-1295.129985,Cluster-1295.190165,Cluster-1295.93984,Cluster-1295.103387,Cluster-1295.128932,Cluster-1295.137557,Cluster-1295.157242,Cluster-1295.102827,Cluster-1295.76651,Cluster-1295.80061,Cluster-1295.60697,Clus…
GO:0051301	cell division	biological_process	0.0020739	0.029144	202	16047	571	66780	Cluster-1295.151587,Cluster-1295.32966,Cluster-1295.80630,Cluster-1295.8656,Cluster-1295.141147,Cluster-1295.215510,Cluster-1295.159259,Cluster-1295.134242,Cluster-1295.76944,Cluster-1295.109590,Cluster-1295.93949,Cluster-1295.163060,Cluster-1295.173372,Cluster-1295.81431,Cluster-1295.145665,Cluster-1295.50811,Cluster-1295.177526,Cluster-1295.151086,Cluster-1295.176605,Cluster-1295.152005,Cluster…
GO:0044712	single-organism catabolic process	biological_process	0.0021406	0.029833	294	16047	1000	66780	Cluster-1295.163976,Cluster-1295.154288,Cluster-1295.197065,Cluster-1295.79309,Cluster-1295.99087,Cluster-1295.129988,Cluster-1295.47110,Cluster-1295.43381,Cluster-1295.187039,Cluster-1295.139697,Cluster-1295.73866,Cluster-1295.165357,Cluster-1295.108272,Cluster-1295.168792,Cluster-1295.124418,Cluster-1295.103038,Cluster-1295.120025,Cluster-1295.149056,Cluster-1295.138939,Cluster-1295.47109,Clust…
GO:0006082	organic acid metabolic process	biological_process	0.0022365	0.030589	895	16047	3136	66780	Cluster-1295.218266,Cluster-1295.122218,Cluster-1295.117161,Cluster-1295.75844,Cluster-1295.72485,Cluster-1295.93984,Cluster-1295.234161,Cluster-1295.87642,Cluster-1295.55855,Cluster-1295.128932,Cluster-1295.161814,Cluster-1295.130964,Cluster-1295.168906,Cluster-1295.76651,Cluster-1295.34007,Cluster-1295.76922,Cluster-1295.60613,Cluster-1295.108179,Cluster-1295.146142,Cluster-1295.33390,Cluster-1…
GO:0010817	regulation of hormone levels	biological_process	0.0022549	0.030589	27	16047	55	66780	Cluster-1295.164907,Cluster-1295.178535,Cluster-1295.170735,Cluster-1295.74599,Cluster-1295.196612,Cluster-1295.77918,Cluster-1295.165594,Cluster-1295.18824,Cluster-1295.93984,Cluster-1295.122166,Cluster-1295.169110,Cluster-1295.193489,Cluster-1295.14153,Cluster-1295.115475,Cluster-1295.176682,Cluster-1295.33543,Cluster-1295.80494,Cluster-1295.188970,Cluster-1295.86229,Cluster-1295.175686,Cluster…
GO:0042445	hormone metabolic process	biological_process	0.0022549	0.030589	27	16047	55	66780	Cluster-1295.188899,Cluster-1295.152500,Cluster-1295.152290,Cluster-1295.108600,Cluster-1295.122251,Cluster-1295.89908,Cluster-1295.193489,Cluster-1295.14153,Cluster-1295.115475,Cluster-1295.176682,Cluster-1295.33543,Cluster-1295.188970,Cluster-1295.80494,Cluster-1295.175686,Cluster-1295.128885,Cluster-1295.86229,Cluster-1295.18824,Cluster-1295.165594,Cluster-1295.93984,Cluster-1295.122166,Cluste…
GO:0006783	heme biosynthetic process	biological_process	0.0023396	0.031653	38	16047	97	66780	Cluster-1295.233840,Cluster-1295.163135,Cluster-1295.125068,Cluster-1295.236127,Cluster-1295.177797,Cluster-1295.106791,Cluster-1295.177458,Cluster-1295.104950,Cluster-1295.74890,Cluster-1295.123589,Cluster-1295.76407,Cluster-1295.98273,Cluster-1295.23988,Cluster-1295.141104,Cluster-1295.176272,Cluster-1295.150261,Cluster-1295.165949,Cluster-1295.142341,Cluster-1295.183479,Cluster-1295.159279,Clu…
GO:0032259	methylation	biological_process	0.0025072	0.033741	119	16047	340	66780	Cluster-1295.129985,Cluster-1295.175463,Cluster-1295.248385,Cluster-1295.141663,Cluster-1295.122813,Cluster-1295.150747,Cluster-1295.103387,Cluster-1295.165594,Cluster-1295.153941,Cluster-1295.103757,Cluster-1295.176228,Cluster-1295.139108,Cluster-1295.131185,Cluster-1295.159508,Cluster-1295.94785,Cluster-1295.74506,Cluster-1295.159400,Cluster-1295.148059,Cluster-1295.157464,Cluster-1295.33577,Cl…
GO:1902600	hydrogen ion transmembrane transport	biological_process	0.0025945	0.034732	204	16047	629	66780	Cluster-1295.80061,Cluster-1295.121202,Cluster-1295.107482,Cluster-1295.151843,Cluster-1295.85780,Cluster-1295.167797,Cluster-1295.159976,Cluster-1295.176418,Cluster-1295.124729,Cluster-1295.168428,Cluster-1295.96693,Cluster-1295.173489,Cluster-1295.224835,Cluster-1295.172849,Cluster-1295.33547,Cluster-1295.122538,Cluster-1295.134242,Cluster-1295.24667,Cluster-1295.44923,Cluster-1295.151669,Clust…
GO:0009058	biosynthetic process	biological_process	0.0026633	0.035374	3712	16047	14090	66780	Cluster-1295.178817,Cluster-1295.444,Cluster-1295.242272,Cluster-1295.80429,Cluster-1295.144399,Cluster-1295.132752,Cluster-1295.104775,Cluster-1295.87430,Cluster-1295.43381,Cluster-1295.80597,Cluster-1295.102830,Cluster-1295.108704,Cluster-1295.72598,Cluster-1295.54892,Cluster-1295.169556,Cluster-1295.18359,Cluster-1295.79025,Cluster-1295.79997,Cluster-1295.173075,Cluster-1295.82195,Cluster-1295…
GO:0042430	indole-containing compound metabolic process	biological_process	0.0028584	0.03767	85	16047	301	66780	Cluster-1295.194099,Cluster-1295.178371,Cluster-1295.180251,Cluster-1295.82051,Cluster-1295.76920,Cluster-1295.82062,Cluster-1295.179270,Cluster-1295.208278,Cluster-1295.102827,Cluster-1295.69764,Cluster-1295.142749,Cluster-1295.107993,Cluster-1295.139805,Cluster-1295.82058,Cluster-1295.137906,Cluster-1295.77218,Cluster-1295.141104,Cluster-1295.82056,Cluster-1295.104950,Cluster-1295.176284,Cluste…
GO:0042168	heme metabolic process	biological_process	0.0029064	0.037987	44	16047	114	66780	Cluster-1295.23911,Cluster-1295.123998,Cluster-1295.79652,Cluster-1295.232496,Cluster-1295.125888,Cluster-1295.85037,Cluster-1295.132933,Cluster-1295.80460,Cluster-1295.174909,Cluster-1295.93984,Cluster-1295.133983,Cluster-1295.140069,Cluster-1295.224917,Cluster-1295.44010,Cluster-1295.53218,Cluster-1295.117820,Cluster-1295.148774,Cluster-1295.153425,Cluster-1295.157790,Cluster-1295.163311,Cluste…
GO:0034645	cellular macromolecule biosynthetic process	biological_process	0.0029226	0.037987	2925	16047	10845	66780	Cluster-1295.52566,Cluster-1295.157048,Cluster-1295.1556,Cluster-1295.117499,Cluster-1295.186275,Cluster-1295.116462,Cluster-1295.153125,Cluster-1295.140648,Cluster-1295.36749,Cluster-1295.201243,Cluster-1295.135060,Cluster-1295.237675,Cluster-1295.140664,Cluster-1295.138714,Cluster-1295.26319,Cluster-1295.170576,Cluster-1295.151018,Cluster-1295.78348,Cluster-1295.204297,Cluster-1295.120445,Clust…
GO:0015074	DNA integration	biological_process	0.0029514	0.038203	521	16047	1498	66780	Cluster-1295.130928,Cluster-1295.119857,Cluster-1295.81842,Cluster-1295.180378,Cluster-1295.141087,Cluster-1295.199901,Cluster-1295.152089,Cluster-1295.207116,Cluster-1295.128238,Cluster-1295.139448,Cluster-1295.154190,Cluster-1295.23068,Cluster-1295.179439,Cluster-1295.131571,Cluster-1295.160882,Cluster-1295.167250,Cluster-1295.116488,Cluster-1295.64888,Cluster-1295.159732,Cluster-1295.99065,Clu…
GO:0000077	DNA damage checkpoint	biological_process	0.0030738	0.039585	28	16047	67	66780	Cluster-1295.73746,Cluster-1295.165253,Cluster-1295.76415,Cluster-1295.176044,Cluster-1295.81360,Cluster-1295.137602,Cluster-1295.132195,Cluster-1295.74216,Cluster-1295.79448,Cluster-1295.101392,Cluster-1295.208316,Cluster-1295.76699,Cluster-1295.80407,Cluster-1295.80276,Cluster-1295.13590,Cluster-1295.179207,Cluster-1295.169995,Cluster-1295.175961,Cluster-1295.23124,Cluster-1295.95835,Cluster-12…
GO:0031570	DNA integrity checkpoint	biological_process	0.0030738	0.039585	28	16047	67	66780	Cluster-1295.132195,Cluster-1295.74216,Cluster-1295.137602,Cluster-1295.76415,Cluster-1295.176044,Cluster-1295.81360,Cluster-1295.73746,Cluster-1295.165253,Cluster-1295.80407,Cluster-1295.80276,Cluster-1295.13590,Cluster-1295.208316,Cluster-1295.76699,Cluster-1295.79448,Cluster-1295.101392,Cluster-1295.666,Cluster-1295.43187,Cluster-1295.95835,Cluster-1295.80591,Cluster-1295.103239,Cluster-1295.1…
GO:0016052	carbohydrate catabolic process	biological_process	0.0032012	0.040935	92	16047	341	66780	Cluster-1295.72540,Cluster-1295.51440,Cluster-1295.153106,Cluster-1295.40098,Cluster-1295.221281,Cluster-1295.123392,Cluster-1295.79255,Cluster-1295.76922,Cluster-1295.160302,Cluster-1295.85330,Cluster-1295.130068,Cluster-1295.82025,Cluster-1295.136267,Cluster-1295.143092,Cluster-1295.180309,Cluster-1295.179616,Cluster-1295.98597,Cluster-1295.131124,Cluster-1295.187039,Cluster-1295.18884,Cluster-…
GO:0006568	tryptophan metabolic process	biological_process	0.0032107	0.040935	82	16047	289	66780	Cluster-1295.139805,Cluster-1295.82058,Cluster-1295.137906,Cluster-1295.107993,Cluster-1295.142749,Cluster-1295.82051,Cluster-1295.180251,Cluster-1295.76920,Cluster-1295.194099,Cluster-1295.178371,Cluster-1295.102827,Cluster-1295.69764,Cluster-1295.179270,Cluster-1295.82062,Cluster-1295.208278,Cluster-1295.81219,Cluster-1295.179872,Cluster-1295.159946,Cluster-1295.179612,Cluster-1295.76847,Cluste…
GO:0006586	indolalkylamine metabolic process	biological_process	0.0032107	0.040935	82	16047	289	66780	Cluster-1295.212363,Cluster-1295.70003,Cluster-1295.98597,Cluster-1295.249460,Cluster-1295.233980,Cluster-1295.186243,Cluster-1295.179616,Cluster-1295.190165,Cluster-1295.93984,Cluster-1295.155000,Cluster-1295.76922,Cluster-1295.176682,Cluster-1295.70002,Cluster-1295.79255,Cluster-1295.33390,Cluster-1295.160160,Cluster-1295.105980,Cluster-1295.18449,Cluster-1295.167226,Cluster-1295.53218,Cluster-…
GO:0006633	fatty acid biosynthetic process	biological_process	0.0033245	0.042174	76	16047	218	66780	Cluster-1295.161787,Cluster-1295.141104,Cluster-1295.77218,Cluster-1295.73746,Cluster-1295.56161,Cluster-1295.79844,Cluster-1295.104950,Cluster-1295.108831,Cluster-1295.123768,Cluster-1295.113211,Cluster-1295.125965,Cluster-1295.23345,Cluster-1295.170384,Cluster-1295.113481,Cluster-1295.101695,Cluster-1295.90116,Cluster-1295.222636,Cluster-1295.74599,Cluster-1295.76847,Cluster-1295.109179,Cluster…
GO:0009059	macromolecule biosynthetic process	biological_process	0.0033678	0.042616	2957	16047	10998	66780	Cluster-1295.116554,Cluster-1295.77155,Cluster-1295.177051,Cluster-1295.62588,Cluster-1295.176896,Cluster-1295.156019,Cluster-1295.160588,Cluster-1295.99359,Cluster-1295.150312,Cluster-1295.136207,Cluster-1295.105847,Cluster-1295.90069,Cluster-1295.176266,Cluster-1295.136831,Cluster-1295.50165,Cluster-1295.109469,Cluster-1295.189556,Cluster-1295.194001,Cluster-1295.100701,Cluster-1295.232928,Clus…
GO:0006818	hydrogen transport	biological_process	0.0035969	0.045068	364	16047	1260	66780	Cluster-1295.74899,Cluster-1295.28332,Cluster-1295.13370,Cluster-1295.58111,Cluster-1295.161838,Cluster-1295.145354,Cluster-1295.157307,Cluster-1295.91310,Cluster-1295.103936,Cluster-1295.125086,Cluster-1295.115345,Cluster-1295.181257,Cluster-1295.168609,Cluster-1295.102763,Cluster-1295.168965,Cluster-1295.138964,Cluster-1295.160901,Cluster-1295.56370,Cluster-1295.119343,Cluster-1295.107334,Clust…
GO:0015992	proton transport	biological_process	0.0035969	0.045068	364	16047	1260	66780	Cluster-1295.175156,Cluster-1295.141731,Cluster-1295.133725,Cluster-1295.155866,Cluster-1295.231811,Cluster-1295.43887,Cluster-1295.25233,Cluster-1295.216030,Cluster-1295.132190,Cluster-1295.123577,Cluster-1295.234529,Cluster-1295.231337,Cluster-1295.124532,Cluster-1295.222750,Cluster-1295.174982,Cluster-1295.49580,Cluster-1295.200852,Cluster-1295.33343,Cluster-1295.17789,Cluster-1295.85455,Clust…
GO:0045454	cell redox homeostasis	biological_process	0.0036467	0.045579	44	16047	114	66780	Cluster-1295.73425,Cluster-1295.141198,Cluster-1295.120294,Cluster-1295.81358,Cluster-1295.163273,Cluster-1295.126300,Cluster-1295.155181,Cluster-1295.97103,Cluster-1295.23368,Cluster-1295.133158,Cluster-1295.165912,Cluster-1295.175571,Cluster-1295.77178,Cluster-1295.79806,Cluster-1295.79928,Cluster-1295.152655,Cluster-1295.158589,Cluster-1295.80679,Cluster-1295.33795,Cluster-1295.117760,Cluster-…
GO:0019725	cellular homeostasis	biological_process	0.0036666	0.045716	104	16047	330	66780	Cluster-1295.90365,Cluster-1295.159800,Cluster-1295.78151,Cluster-1295.164760,Cluster-1295.79393,Cluster-1295.95326,Cluster-1295.78877,Cluster-1295.76458,Cluster-1295.77388,Cluster-1295.140118,Cluster-1295.147781,Cluster-1295.117611,Cluster-1295.625,Cluster-1295.97001,Cluster-1295.178697,Cluster-1295.175280,Cluster-1295.80436,Cluster-1295.180323,Cluster-1295.83497,Cluster-1295.77777,Cluster-1295.…
GO:0065003	macromolecular complex assembly	biological_process	0.0037184	0.046248	469	16047	1470	66780	Cluster-1295.132790,Cluster-1295.133582,Cluster-1295.177770,Cluster-1295.170132,Cluster-1295.164206,Cluster-1295.79165,Cluster-1295.104921,Cluster-1295.138972,Cluster-1295.40738,Cluster-1295.16034,Cluster-1295.176520,Cluster-1295.119047,Cluster-1295.113581,Cluster-1295.72485,Cluster-1295.234161,Cluster-1295.87642,Cluster-1295.147314,Cluster-1295.25233,Cluster-1295.120081,Cluster-1295.147068,Clust…
GO:0009057	macromolecule catabolic process	biological_process	0.0037575	0.046508	381	16047	1225	66780	Cluster-1295.150267,Cluster-1295.33547,Cluster-1295.80630,Cluster-1295.172849,Cluster-1295.125196,Cluster-1295.73701,Cluster-1295.109590,Cluster-1295.215510,Cluster-1295.80061,Cluster-1295.131513,Cluster-1295.194130,Cluster-1295.30794,Cluster-1295.79384,Cluster-1295.144509,Cluster-1295.163871,Cluster-1295.50811,Cluster-1295.145665,Cluster-1295.163093,Cluster-1295.168428,Cluster-1295.200933,Cluste…
GO:0007018	microtubule-based movement	biological_process	0.003773	0.046586	64	16047	138	66780	Cluster-1295.176892,Cluster-1295.178265,Cluster-1295.136715,Cluster-1295.198469,Cluster-1295.175030,Cluster-1295.77485,Cluster-1295.197889,Cluster-1295.79744,Cluster-1295.180442,Cluster-1295.77484,Cluster-1295.203019,Cluster-1295.188887,Cluster-1295.175017,Cluster-1295.147354,Cluster-1295.141164,Cluster-1295.124140,Cluster-1295.185919,Cluster-1295.140329,Cluster-1295.215346,Cluster-1295.127291,Cl…
GO:0051186	cofactor metabolic process	biological_process	0.003831	0.047187	381	16047	1376	66780	Cluster-1295.86230,Cluster-1295.75448,Cluster-1295.123998,Cluster-1295.100587,Cluster-1295.174909,Cluster-1295.165601,Cluster-1295.223549,Cluster-1295.64899,Cluster-1295.77438,Cluster-1295.143092,Cluster-1295.162732,Cluster-1295.145063,Cluster-1295.82025,Cluster-1295.85330,Cluster-1295.136267,Cluster-1295.130068,Cluster-1295.103790,Cluster-1295.140069,Cluster-1295.105980,Cluster-1295.165910,Clust…
GO:0006352	DNA-templated transcription, initiation	biological_process	0.0038719	0.047576	146	16047	454	66780	Cluster-1295.149955,Cluster-1295.73243,Cluster-1295.117977,Cluster-1295.17558,Cluster-1295.108407,Cluster-1295.118750,Cluster-1295.98287,Cluster-1295.73297,Cluster-1295.77312,Cluster-1295.91200,Cluster-1295.77026,Cluster-1295.51115,Cluster-1295.146448,Cluster-1295.175958,Cluster-1295.94153,Cluster-1295.108341,Cluster-1295.75533,Cluster-1295.133220,Cluster-1295.75094,Cluster-1295.79331,Cluster-129…
GO:0009451	RNA modification	biological_process	0.0039276	0.048028	171	16047	511	66780	Cluster-1295.76360,Cluster-1295.128932,Cluster-1295.128534,Cluster-1295.91804,Cluster-1295.25036,Cluster-1295.118372,Cluster-1295.135732,Cluster-1295.130037,Cluster-1295.82614,Cluster-1295.169400,Cluster-1295.122218,Cluster-1295.116092,Cluster-1295.45635,Cluster-1295.77264,Cluster-1295.91094,Cluster-1295.157456,Cluster-1295.96043,Cluster-1295.209422,Cluster-1295.119424,Cluster-1295.113993,Cluster…
GO:0044446	intracellular organelle part	cellular_component	1.326e-19	7.4951e-18	2085	16047	6707	66780	Cluster-1295.116533,Cluster-1295.234495,Cluster-1295.82712,Cluster-1295.76944,Cluster-1295.153425,Cluster-1295.149413,Cluster-1295.109251,Cluster-1295.132351,Cluster-1295.170947,Cluster-1295.151086,Cluster-1295.33363,Cluster-1295.24820,Cluster-1295.132282,Cluster-1295.47976,Cluster-1295.193956,Cluster-1295.157618,Cluster-1295.159106,Cluster-1295.137318,Cluster-1295.37605,Cluster-1295.125960,Clust…
GO:0044422	organelle part	cellular_component	2.8518e-19	1.5769e-17	2096	16047	6759	66780	Cluster-1295.83639,Cluster-1295.131910,Cluster-1295.188091,Cluster-1295.98288,Cluster-1295.198875,Cluster-1295.249789,Cluster-1295.93323,Cluster-1295.140335,Cluster-1295.177546,Cluster-1295.35504,Cluster-1295.147695,Cluster-1295.97037,Cluster-1295.232658,Cluster-1295.111037,Cluster-1295.94907,Cluster-1295.116957,Cluster-1295.138443,Cluster-1295.78846,Cluster-1295.200870,Cluster-1295.142751,Cluste…
GO:0005622	intracellular	cellular_component	5.5487e-12	2.3921e-10	4945	16047	17941	66780	Cluster-1295.161354,Cluster-1295.104697,Cluster-1295.176843,Cluster-1295.79862,Cluster-1295.98099,Cluster-1295.68943,Cluster-1295.13484,Cluster-1295.75457,Cluster-1295.100397,Cluster-1295.81717,Cluster-1295.112509,Cluster-1295.126604,Cluster-1295.76167,Cluster-1295.196528,Cluster-1295.151807,Cluster-1295.167775,Cluster-1295.221233,Cluster-1295.152460,Cluster-1295.118833,Cluster-1295.74125,Cluster…
GO:0043234	protein complex	cellular_component	3.9983e-11	1.6142e-09	3108	16047	10663	66780	Cluster-1295.131621,Cluster-1295.178216,Cluster-1295.138964,Cluster-1295.112989,Cluster-1295.168609,Cluster-1295.153964,Cluster-1295.156937,Cluster-1295.181257,Cluster-1295.145994,Cluster-1295.232752,Cluster-1295.114529,Cluster-1295.80036,Cluster-1295.161000,Cluster-1295.76133,Cluster-1295.156991,Cluster-1295.121126,Cluster-1295.145354,Cluster-1295.93633,Cluster-1295.212554,Cluster-1295.41338,Clu…
GO:0044428	nuclear part	cellular_component	5.854e-11	2.3448e-09	781	16047	2413	66780	Cluster-1295.201243,Cluster-1295.132741,Cluster-1295.140664,Cluster-1295.70940,Cluster-1295.131765,Cluster-1295.180253,Cluster-1295.148790,Cluster-1295.133158,Cluster-1295.78686,Cluster-1295.185696,Cluster-1295.204544,Cluster-1295.168765,Cluster-1295.128237,Cluster-1295.164474,Cluster-1295.90156,Cluster-1295.116462,Cluster-1295.129493,Cluster-1295.175571,Cluster-1295.189337,Cluster-1295.118065,Cl…
GO:0031974	membrane-enclosed lumen	cellular_component	8.1557e-11	3.2413e-09	634	16047	1982	66780	Cluster-1295.105965,Cluster-1295.208316,Cluster-1295.74602,Cluster-1295.44439,Cluster-1295.33589,Cluster-1295.120265,Cluster-1295.152635,Cluster-1295.25705,Cluster-1295.2006,Cluster-1295.183349,Cluster-1295.150058,Cluster-1295.105638,Cluster-1295.161537,Cluster-1295.225679,Cluster-1295.175523,Cluster-1295.119240,Cluster-1295.77181,Cluster-1295.171506,Cluster-1295.144394,Cluster-1295.101589,Cluste…
GO:0043233	organelle lumen	cellular_component	9.3845e-11	3.6722e-09	627	16047	1955	66780	Cluster-1295.200192,Cluster-1295.80479,Cluster-1295.159205,Cluster-1295.187508,Cluster-1295.76073,Cluster-1295.159008,Cluster-1295.115636,Cluster-1295.222264,Cluster-1295.96837,Cluster-1295.140623,Cluster-1295.176587,Cluster-1295.118635,Cluster-1295.95876,Cluster-1295.100286,Cluster-1295.115431,Cluster-1295.130970,Cluster-1295.214849,Cluster-1295.33022,Cluster-1295.174969,Cluster-1295.169628,Clus…
GO:0070013	intracellular organelle lumen	cellular_component	9.3845e-11	3.6722e-09	627	16047	1955	66780	Cluster-1295.130970,Cluster-1295.214849,Cluster-1295.100286,Cluster-1295.95876,Cluster-1295.115431,Cluster-1295.140623,Cluster-1295.176587,Cluster-1295.118635,Cluster-1295.96837,Cluster-1295.222264,Cluster-1295.76073,Cluster-1295.159008,Cluster-1295.115636,Cluster-1295.159205,Cluster-1295.80479,Cluster-1295.200192,Cluster-1295.187508,Cluster-1295.124419,Cluster-1295.148964,Cluster-1295.28879,Clus…
GO:0005623	cell	cellular_component	2.3852e-10	9.1921e-09	5328	16047	19608	66780	Cluster-1295.81001,Cluster-1295.154291,Cluster-1295.131040,Cluster-1295.80565,Cluster-1295.90098,Cluster-1295.118887,Cluster-1295.144609,Cluster-1295.174776,Cluster-1295.87311,Cluster-1295.176054,Cluster-1295.242957,Cluster-1295.23841,Cluster-1295.3218,Cluster-1295.134353,Cluster-1295.179192,Cluster-1295.68475,Cluster-1295.193165,Cluster-1295.135505,Cluster-1295.205569,Cluster-1295.110284,Cluster…
GO:0044464	cell part	cellular_component	2.3852e-10	9.1921e-09	5328	16047	19608	66780	Cluster-1295.181236,Cluster-1295.77214,Cluster-1295.32658,Cluster-1295.141868,Cluster-1295.99744,Cluster-1295.136914,Cluster-1295.81415,Cluster-1295.133271,Cluster-1295.87498,Cluster-1295.78482,Cluster-1295.75248,Cluster-1295.76486,Cluster-1295.118264,Cluster-1295.160040,Cluster-1295.135674,Cluster-1295.138459,Cluster-1295.170600,Cluster-1295.80218,Cluster-1295.7495,Cluster-1295.77571,Cluster-129…
GO:1902494	catalytic complex	cellular_component	3.161e-10	1.209e-08	998	16047	3184	66780	Cluster-1295.743,Cluster-1295.166215,Cluster-1295.111414,Cluster-1295.61972,Cluster-1295.230989,Cluster-1295.112562,Cluster-1295.135062,Cluster-1295.75506,Cluster-1295.73517,Cluster-1295.164561,Cluster-1295.197659,Cluster-1295.150020,Cluster-1295.145395,Cluster-1295.103586,Cluster-1295.109729,Cluster-1295.154931,Cluster-1295.68608,Cluster-1295.133909,Cluster-1295.124929,Cluster-1295.208612,Cluste…
GO:0044424	intracellular part	cellular_component	3.2955e-10	1.2511e-08	4775	16047	17428	66780	Cluster-1295.177484,Cluster-1295.170916,Cluster-1295.144963,Cluster-1295.61107,Cluster-1295.175111,Cluster-1295.133613,Cluster-1295.218224,Cluster-1295.128890,Cluster-1295.177774,Cluster-1295.138433,Cluster-1295.1450,Cluster-1295.93534,Cluster-1295.137952,Cluster-1295.82233,Cluster-1295.132933,Cluster-1295.163529,Cluster-1295.67327,Cluster-1295.29875,Cluster-1295.174472,Cluster-1295.58151,Cluster…
GO:0031981	nuclear lumen	cellular_component	3.7841e-10	1.4259e-08	599	16047	1877	66780	Cluster-1295.90733,Cluster-1295.3421,Cluster-1295.169994,Cluster-1295.25380,Cluster-1295.75533,Cluster-1295.118567,Cluster-1295.46334,Cluster-1295.108407,Cluster-1295.17558,Cluster-1295.73972,Cluster-1295.200268,Cluster-1295.128877,Cluster-1295.13590,Cluster-1295.120330,Cluster-1295.225707,Cluster-1295.161601,Cluster-1295.51115,Cluster-1295.70492,Cluster-1295.162019,Cluster-1295.77382,Cluster-129…
[truncated: 185 more rows]

## Sheet: Table 9
		Supplementary Table 9. KEGG enrichment results of common DEGs in gonads
		KEGG terms	Number of genes	Corrected P value	Genes Input
		Transcriptional misregulation in cancer	4	0.0179502	igf1/hex/nupr1, com1/runx1, aml1
		EGFR tyrosine kinase inhibitor resistance	3	0.0181369	nrg2/igf1/shc3
		ErbB signaling pathway	3	0.0198931	nrg2/btc/shc3
		Endocrine resistance	3	0.0247341	med1/igf1/shc3
		Phospholipase D signaling pathway	3	0.045655	grm4/dnm/shc3
